# Supplementary material for: SSE forecasts based on market–sentiment dual anchoring
Source: PLoS One. 2025 Dec 26;20(12):e0339065. doi: 10.1371/journal.pone.0339065 (PMC12742804; doi:10.1371/journal.pone.0339065)
Supplement: S1 Data — (ZIP) [file pone.0339065.s001.zip]

Archive with 5 entries (4 files):
- data_en/
- data_en/day_index_19_23_day_en.csv
- __MACOSX/data_en/._day_index_19_23_day_en.csv
- data_en/sz_1801_2402.csv
- __MACOSX/data_en/._sz_1801_2402.csv
