# Supplementary material for: SSE forecasts based on market–sentiment dual anchoring
Source: PLoS One. 2025 Dec 26;20(12):e0339065. doi: 10.1371/journal.pone.0339065 (PMC12742804; doi:10.1371/journal.pone.0339065)
Supplement: S1 Data — (ZIP) [file pone.0339065.s001.zip › data_en/day_index_19_23_day_en.csv]

2019-01-02	5695	0	-0.7047172278405214	0.0590859334421984	5278103	8740
2019-01-03	4796	0	-0.8587503541189914	0.0857061069378248	4677579	10445
2019-01-04	4595	0	-0.4546243440662479	0.0253237143516102	3574075	6097
2019-01-05	442	1	-0.1061601958283906	0.0014286762889873	1534157	3492
2019-01-06	374	1	-0.0408219945202551	0.0002125850364156	1288749	3604
2019-01-07	1820	0	-0.5321818505460739	0.0345013782999016	3008405	5608
2019-01-08	1541	0	-0.5820063019866195	0.0410703141843648	1756108	3798
2019-01-09	2238	0	-0.5985021787152442	0.0432829032243883	2134396	4696
2019-01-10	2133	0	-0.8291522012191496	0.0804221296787705	2440078	4813
2019-01-11	1577	0	-0.5213758346611432	0.0331696518461724	1543183	3741
2019-01-12	308	1	0.0250013022054171	8.011857562029157e-05	1330057	2819
2019-01-13	278	1	-0.2231435513142097	0.0063682239742383	796656	2612
2019-01-14	1863	0	-0.9314690734732208	0.099796970258972	1940331	3602
2019-01-15	1718	0	-0.4500849859392163	0.0248895024759472	2250046	6111
2019-01-16	1768	0	-0.697066192760681	0.0580161643269768	1848845	3474
2019-01-17	2218	0	-0.9000678963672678	0.0936316485443388	2833386	6372
2019-01-18	2470	0	-0.5941653470110944	0.0426707153602012	2603612	9559
2019-01-19	228	1	0.0800427076735363	0.0008265693829453	984675	2702
2019-01-20	379	1	0.2119702507160845	0.0057321838807796	2738120	5603
2019-01-21	2019	0	-0.6851425637773315	0.0561153286165444	2334088	4164
2019-01-22	2422	0	-0.8496563520464966	0.084135273205644	7698915	16725
2019-01-23	1845	0	-0.7575258423733809	0.0679089393245725	1708867	3033
2019-01-24	1432	0	-0.6515411797274815	0.0510388198595966	2447032	5169
2019-01-25	2177	0	-0.818853580351976	0.0785660473872548	1959706	3479
2019-01-26	360	1	0.2017396426510563	0.0051751055201296	1082876	2656
2019-01-27	309	1	-0.4001600558784712	0.0202041028867288	4960716	11724
2019-01-28	2433	0	-0.8302436393489642	0.0805899093365168	2526815	6238
2019-01-29	3482	0	-0.8994587975067508	0.0934199491046511	2842041	6156
2019-01-30	2102	0	-0.9857384430379644	0.1106067190700924	1818203	3671
2019-01-31	4200	0	-0.9319436644422028	0.0996912352702085	10441069	25016
2019-02-01	1947	0	-0.3225160251274134	0.012903350302295	3015777	11801
2019-02-02	255	1	-0.3215836241274623	0.0131706429524931	1224442	3090
2019-02-03	205	1	-0.1201443118420632	0.0018759787234706	980117	3535
2019-02-04	142	0	0.4054651081081644	0.0215215868303212	2408672	11415
2019-02-05	139	0	-0.0317486983145803	0.0001343815097111	802738	1196
2019-02-06	121	0	-0.3150810466398954	0.0130929973691383	491382	582
2019-02-07	128	0	-0.1698990367953974	0.0038547672576568	1556412	5781
2019-02-08	190	0	-0.1900436028878649	0.0046936373844185	1050463	2672
2019-02-09	159	1	-0.1335313926245226	0.002348413368048	1158796	7052
2019-02-10	386	1	-0.163629423781802	0.0034068021940637	1366996	3497
2019-02-11	1822	0	-0.0729755404504439	0.0006675733264851	2296251	4762
2019-02-12	1135	0	-0.2744368457017603	0.0093915406634935	1568678	3429
2019-02-13	1956	0	-0.1977338357888415	0.004883311389908	2082576	4628
2019-02-14	1444	0	-0.4177352006999786	0.0215145402133711	2173840	4651
2019-02-15	1862	0	-0.5771108702385035	0.0403731570654345	4390112	17274
2019-02-16	307	1	-0.0719734996250892	0.0006662137153383	2728605	11809
2019-02-17	241	1	0.0176995770994008	4.058194510936364e-05	1480848	3420
2019-02-18	1708	0	-0.1348380699305253	0.0022772551861983	2508630	5551
2019-02-19	2302	0	-0.5761368145153792	0.0402082227965659	2549055	5509
2019-02-20	1738	0	-0.4273478193576719	0.0224812792803895	2635959	5769
2019-02-21	2956	0	-0.7445551472714561	0.0656410365198798	4813452	22718
2019-02-22	2384	0	-0.471400416861837	0.0272162390077188	3047388	8069
2019-02-23	604	1	0.5886344818244584	0.0422707784685734	44924349	7452
2019-02-24	353	1	-0.0571584138399486	0.0004177423714549	1702169	3150
2019-02-25	4792	0	-0.3434378720993952	0.0145833335330843	4218773	8444
2019-02-26	3865	0	-0.5088316051591263	0.0315612093476046	4497017	7852
2019-02-27	3094	0	-0.5036855696325141	0.0309578082249113	3276325	6528
2019-02-28	2868	0	-0.6136501754920383	0.0453874910982577	3143034	5426
2019-03-01	3479	0	-0.4627063754217922	0.0262239405597356	3969712	8489
2019-03-02	483	1	0.083381608939051	0.0008830959528168	1706648	3764
2019-03-03	492	1	0.1112256351102244	0.0015692312433475	1612508	3782
2019-03-04	3917	0	-0.5718895991121666	0.039596462908462	4416663	9535
2019-03-05	3063	0	-0.2640485873691202	0.0086697983050063	4233753	8735
2019-03-06	3485	0	-0.3630443922242121	0.0162806252400261	4665565	10323
2019-03-07	2995	0	-0.3432689002382585	0.0145811592037891	3077935	6677
2019-03-08	9883	0	-0.7174218387012669	0.0610962629869591	7935282	14440
2019-03-09	1157	1	-0.2180396393960338	0.0059520115883477	2180324	3612
2019-03-10	159	1	-0.1466034741918754	0.0028164662410434	509086	1609
2019-03-11	2776	0	-0.4946606869126353	0.0298924821445605	2708328	5374
2019-03-12	3093	0	-0.5304726211497871	0.034241014455343	3286965	8208
2019-03-13	4020	0	-0.6920524897007637	0.0571049082269279	4705962	9383
2019-03-14	6096	0	-0.932927879606004	0.099830656099889	6023071	10767
2019-03-15	3272	0	-0.6352093434537263	0.0484912468230187	2926648	5631
2019-03-16	396	1	0.0111733005981252	1.5959781352048452e-05	1850497	4302
2019-03-17	455	1	0.0281708769666962	0.0001010810054526	1544782	2986
2019-03-18	2382	0	-0.36120301787893	0.0161314973303123	3244674	5259
2019-03-19	2791	0	-0.4581671414531001	0.0257329569871344	3291576	6905
2019-03-20	4235	0	-0.7363943469880834	0.0642473420055458	5344636	10300
2019-03-21	3278	0	-0.4540897230677158	0.0252785147203548	3724117	6122
2019-03-22	3859	0	-0.6519042220258963	0.0509485635543419	4469296	8325
2019-03-23	789	1	-0.6310153994529392	0.0482010758536158	3048908	15317
2019-03-24	1336	1	-0.1099371826852381	0.0015176397479474	6690119	20309
2019-03-25	3616	0	-0.5938973255338451	0.0425981464491873	5310578	9669
2019-03-26	7588	0	-0.8904355389872189	0.0916057138539202	7869850	19371
2019-03-27	4949	0	-0.8112491446196062	0.0770742121810376	6538194	22643
2019-03-28	3884	0	-0.9738799547185204	0.1080467616249639	3567849	8716
2019-03-29	4786	0	-0.4430635216651719	0.0240775005083225	4220168	10731
2019-03-30	526	1	-0.0135137191667228	2.313877480497606e-05	1596775	5129
2019-03-31	509	1	0.2484613592984997	0.0077839438765405	1097278	2003
2019-04-01	3017	0	-0.217649031996569	0.0059043571960902	3561963	8802
2019-04-02	2810	0	-0.3803291348366221	0.0178516712512369	3183875	6626
2019-04-03	3351	0	-0.2852830309173147	0.0101063236118273	5087865	12065
2019-04-04	3943	0	-0.5722174881378759	0.0396405020102271	6152611	13489
2019-04-05	408	0	-0.0935260580108234	0.001113115062589	1069248	2601
2019-04-06	403	1	0.2537805207760996	0.008155129268151	1440486	3674
2019-04-07	432	1	0.2231435513142097	0.0063086584291549	2372937	6480
2019-04-08	3293	0	-0.7274061303809607	0.0627939683674686	3197862	5668
2019-04-09	2370	0	-0.5046174679014175	0.0310842789017972	2365888	4038
2019-04-10	3088	0	-0.5514679456071071	0.0369191091871119	3202009	7744
2019-04-11	5102	0	-0.756236881685463	0.0675403357482193	3532487	6270
2019-04-12	3932	0	-0.6596619092361665	0.0521131861672915	3034772	6213
2019-04-13	555	1	0.129875081421412	0.0021338054773039	2052010	5155
2019-04-14	498	1	0.2027826286652946	0.005190447906282	3707796	7918
2019-04-15	6459	0	-0.938987182573284	0.1010170569956284	4823201	11601
2019-04-16	3445	0	-0.6629016140523887	0.052618205824927	5039410	13399
2019-04-17	3264	0	-0.6706110155375322	0.0538008619594051	2732363	6036
2019-04-18	2342	0	-0.5637183577922004	0.0385511033905705	3236102	10691
2019-04-19	3847	0	-0.5035263212843791	0.0309269906768926	6394943	12064
2019-04-20	524	1	0.0664450994081527	0.0005598504739637	1042591	2991
2019-04-21	495	1	0.0078431774610258	7.81143203087975e-06	1735963	4294
2019-04-22	5672	0	-0.752336051950276	0.066876578928929	3804219	8900
2019-04-23	5362	0	-0.8257116109818076	0.0796515879687075	3483038	6944
2019-04-24	5219	0	-0.8036996739965164	0.0757328329825133	3585543	6833
2019-04-25	8895	0	-0.9409145596851952	0.1013701473801091	6075284	12880
2019-04-26	9400	0	-0.8071468927010274	0.0763031236996625	6365101	14383
2019-04-27	777	1	-0.4384457888380234	0.0237802312383134	3491839	7136
2019-04-28	767	1	-0.1832522222869078	0.004225922128535	3141362	13666
2019-04-29	8271	0	-0.956613848858496	0.1044896458258061	7947711	22255
2019-04-30	4548	0	-0.8009890870691571	0.0752668884234993	4069372	10623
2019-05-01	441	0	-0.2025242641114741	0.0052004220576143	1247515	3639
2019-05-02	394	0	0.1625189294977749	0.0033649735363499	1423118	3620
2019-05-03	384	0	-0.178691788743376	0.0040582346341729	3228009	11205
2019-05-04	375	1	-0.1766235356793168	0.0039688418350479	1073000	7789
2019-05-05	426	1	0.0357180826020792	0.0001623376634073	1484653	4124
2019-05-06	15261	0	-1.119464056401648	0.1385665424320514	9919060	19684
2019-05-07	7057	0	-0.8559215270273094	0.0851437609850257	5219038	10004
2019-05-08	5696	0	-0.9841164125811837	0.1100622165962214	4059870	10289
2019-05-09	5778	0	-0.915762888103652	0.0964920970947487	4231807	8277
2019-05-10	8039	0	-0.6110135155119355	0.0449525126859803	5185985	11107
2019-05-11	575	1	-0.0273989741881143	9.512937616651396e-05	2977804	13135
2019-05-12	516	1	-0.1670540846631662	0.0035316719340018	1003545	2362
2019-05-13	3579	0	-0.6309158325688025	0.0478553694010593	3221328	6963
2019-05-14	6399	0	-0.4394859844066232	0.023689508551616	5796323	12210
2019-05-15	3112	0	-0.5016089686610667	0.0307093289777264	2996564	7537
2019-05-16	1822	0	-0.366583320563957	0.0166240517663549	1817919	5291
2019-05-17	9732	0	-1.0013560867300553	0.1135326049042048	5904902	13681
2019-05-18	665	1	-0.532978428407124	0.0349062762137503	1797828	5313
2019-05-19	708	1	-0.1915951935792838	0.0046230261900456	1968818	5608
2019-05-20	3931	0	-0.7177241928958675	0.0612059782121655	3022540	7304
2019-05-21	2651	0	-0.5591621703272814	0.0379384126202083	2082182	5383
2019-05-22	2912	0	-0.7604125629539408	0.0683126180684837	2315110	5988
2019-05-23	5638	0	-0.9210851353046622	0.0975301506715798	3801959	9941
2019-05-24	5747	0	-0.8518559218666096	0.0844132493485934	4656622	13370
2019-05-25	1041	1	-0.1856493468866293	0.004324199000623	1861157	4958
2019-05-26	679	1	-0.4645141369609641	0.0266823219720153	7698296	11894
2019-05-27	3839	0	-0.7686433265926342	0.0696789751576268	2786477	6623
2019-05-28	3193	0	-0.7614453663642182	0.0684758490143109	2722219	5610
2019-05-29	3123	0	-0.6767708800860859	0.0547495743104647	2164199	5246
2019-05-30	3862	0	-0.8056251639866356	0.0761062511224948	2662452	7764
2019-05-31	3986	0	-0.6679145550792208	0.0533672024280097	2879706	6791
2019-06-01	483	1	-0.1187163068393819	0.0017872831319899	1284537	3689
2019-06-02	478	1	-0.138998874806656	0.0024501217365802	966758	3550
2019-06-03	3904	0	-0.7869021500974637	0.0728206478125671	3125417	7367
2019-06-04	4016	0	-0.8632393383848919	0.0865595788929566	17233063	43562
2019-06-05	5462	0	-0.8090452015205574	0.0766721222941847	3649603	9482
2019-06-06	8446	0	-0.9245492194234696	0.098167561409864	4671467	10433
2019-06-07	486	0	-0.1194400368640129	0.0018058733692202	839583	1840
2019-06-08	786	1	-0.2619528264859617	0.008596650739042	2106959	6274
2019-06-09	544	1	-0.2384110234449982	0.0071602547125346	1155254	3665
2019-06-10	3851	0	-0.7919348443779526	0.0736987086342162	3243275	8655
2019-06-11	3122	0	-0.2349700865689669	0.0068755672998973	3137732	8184
2019-06-12	2799	0	-0.570412696966066	0.0394252867492571	2271734	4912
2019-06-13	1934	0	-0.64328177789525	0.0497457871351187	1499691	2737
2019-06-14	3507	0	-0.9715699275989296	0.1076000205598378	2884669	6869
2019-06-15	421	1	-0.1790482314489854	0.0040663798889207	1003298	2734
2019-06-16	466	1	-0.0168071183163812	3.590986624735226e-05	964585	2362
2019-06-17	3643	0	-0.8951213172911004	0.0925877308555025	3085888	6212
2019-06-18	3556	0	-0.6687785895429875	0.0535086480300501	2990910	7747
2019-06-19	5524	0	-0.8440864392507477	0.0829836932224071	3375085	6853
2019-06-20	4552	0	-0.3669494360275491	0.0166216244964321	3720580	9415
2019-06-21	3038	0	-0.378925552873552	0.0177180692935761	2643024	5525
2019-06-22	383	1	0.4378004887511008	0.0240237853889405	1261364	4931
2019-06-23	340	1	0.109199291964992	0.0015254964388257	643674	1938
2019-06-24	1929	0	-0.4112960284189576	0.0208446629684047	1290715	2261
2019-06-25	4075	0	-0.7232893979178815	0.0621014329414084	2833657	6028
2019-06-26	2098	0	-0.4351013865332707	0.0232744199913969	2401659	5831
2019-06-27	2562	0	-0.6877660016554286	0.0564872182414489	3330533	10813
2019-06-28	2876	0	-0.7014048657989269	0.058627617709707	2111717	5554
2019-06-29	469	1	0.332705753825736	0.0138829450619576	886244	2926
2019-06-30	263	1	0.6312717768418578	0.0492175306063283	1217038	3150
2019-07-01	2757	0	-0.3141608554583477	0.0122387522882826	3006805	7531
2019-07-02	1699	0	-0.579919245844937	0.0407647185691213	1463396	3446
2019-07-03	3096	0	-0.6996665806880952	0.0583352567476398	2593152	4715
2019-07-04	3911	0	-0.8070357642384889	0.0763512945283239	2644230	5469
2019-07-05	3938	0	-0.725045927640656	0.0623966755649586	3349364	7173
2019-07-06	13	1	-0.6931471805599453	0.0964920970947487	24426	22
2019-07-08	8099	0	-1.0411769267937112	0.1218154310205851	5055134	10483
2019-07-09	3290	0	-0.6994299237394405	0.0582935065843417	3933901	11970
2019-07-10	4012	0	-0.8828649896241514	0.0902406031986433	2903280	6497
2019-07-11	5635	0	-0.8670494685767167	0.0872293289008699	3832863	7251
2019-07-12	4222	0	-0.8720574768973295	0.0882016734384149	2871902	5821
2019-07-13	396	1	-0.2567198468478139	0.0083596032942323	871391	3459
2019-07-14	376	1	-0.0725706928348353	0.000671808130668	1023501	3778
2019-07-15	3306	0	-0.7848299435094509	0.0724799554462999	2786790	6640
2019-07-16	2535	0	-0.7032067075476788	0.0589287637276589	2734384	8167
2019-07-17	2503	0	-0.6467996828242124	0.0502361908277665	2082600	5821
2019-07-18	4753	0	-0.9699303384765106	0.1072150404416362	3353471	6433
2019-07-19	4266	0	-0.6244040281403423	0.0468982112541206	3079587	5777
2019-07-20	350	1	-0.0444517625708338	0.0002525252565516	729576	1815
2019-07-21	421	1	-0.0085106896679086	9.210011282512198e-06	748167	2070
2019-07-22	4681	0	-0.7492174070066573	0.0663780227176418	3376907	7382
2019-07-23	2672	0	-0.6687981515496587	0.0535477476113301	2193688	3850
2019-07-24	3257	0	-0.6008166420927156	0.0435696251634213	2631022	5081
2019-07-25	2127	0	-0.4933509932427266	0.0297617905730399	2132772	5059
2019-07-26	2246	0	-0.5742859776832164	0.0399677562759736	1937893	5580
2019-07-27	291	1	0.1961148789262903	0.0049361382106672	1145893	6524
2019-07-28	324	1	-0.4405564279194345	0.0244681495574808	594447	1036
2019-07-29	2070	0	-0.6405034470745234	0.0493260766834698	1745972	3403
2019-07-30	2105	0	-0.4949702519761966	0.0299480972206982	1678690	3223
2019-07-31	1610	0	-0.7853372330280265	0.0727282826021262	1537297	3682
2019-08-01	3528	0	-0.7663426781636229	0.0692948752581128	2915800	5994
2019-08-02	4811	0	-0.6752643510631735	0.0544809410252991	3960182	9791
2019-08-03	503	1	-0.7490276389544019	0.0672774295482269	1067673	3077
2019-08-04	489	1	-0.2474081733138409	0.0077216574387816	7637670	21243
2019-08-05	5307	0	-0.7566537242536496	0.0676121973073473	4450169	8713
2019-08-06	7184	0	-0.636858558894516	0.0486823550674634	4932669	12079
2019-08-07	3996	0	-0.728518808712224	0.0629608642020571	3017729	5831
2019-08-08	2918	0	-0.6403843781930348	0.0492617891419195	2518324	7779
2019-08-09	4654	0	-0.850342466179466	0.0841561138796865	3407579	7029
2019-08-10	409	1	-0.3071541758646012	0.0119051862565285	1291057	3436
2019-08-11	421	1	-0.3525427066538218	0.0156036953248789	960040	2191
2019-08-12	3133	0	-0.6269543993263477	0.0472924345268294	3830588	13601
2019-08-13	2902	0	-0.5966684350368995	0.0430000916409829	2768149	5455
2019-08-14	4236	0	-0.7284865470052542	0.0629442482392956	3265042	6787
2019-08-15	5155	0	-0.2944472166430301	0.0107525990193632	3234915	5423
2019-08-16	3066	0	-0.5100316578648141	0.0317221055142623	2417304	5049
2019-08-17	376	1	-0.0314161962333789	0.0001259842524684	1557142	7602
2019-08-18	381	1	0.322773392263051	0.0131463045088908	1473478	8103
2019-08-19	2695	0	-0.1799148167633897	0.0040414259561227	3521748	18998
2019-08-20	1400	0	-0.4190707601639429	0.0216530652738592	1156120	1948
2019-08-21	2176	0	-0.4688347220407536	0.0269389397423834	2030002	5039
2019-08-22	2702	0	-0.4843658720696195	0.0286921257550279	2067781	4535
2019-08-23	3177	0	-0.5334403135307756	0.0346143800590406	2111957	4123
2019-08-24	798	1	-0.3517982070994397	0.0154116468797519	1212045	2794
2019-08-25	877	1	-0.3677247801253174	0.0168076278887159	5978794	12050
2019-08-26	4603	0	-0.3437154640744218	0.0146067864896924	3036745	5635
2019-08-27	2993	0	-0.4937450946481796	0.0297794858467511	2252144	4566
2019-08-28	2190	0	-0.309698203016156	0.0119051862565285	14853852	19097
2019-08-29	1496	0	-0.4196246367117989	0.0217069775278788	1231312	2516
2019-08-30	3852	0	-0.6178550756450067	0.0459639394239961	2578621	4851
2019-08-31	345	1	-0.2749430466743512	0.009584714241036	969697	5774
2019-09-01	430	1	-0.0708260525686124	0.0006379585976269	847074	3245
2019-09-02	2157	0	-0.1053605156578262	0.0013899563384156	1919871	5181
2019-09-03	1940	0	-0.2153393258226282	0.0057868046236836	1527784	2717
2019-09-04	2962	0	-0.2660985007846064	0.0088044302763394	2086403	4708
2019-09-05	4228	0	-0.4570274246019869	0.0255890377364473	2763546	4381
2019-09-06	3201	0	-0.4141573793520947	0.021104669580866	2413961	4915
2019-09-07	463	1	0.1614874698911126	0.0033135643030401	1088849	3010
2019-09-08	502	1	0.2213720716658276	0.0061920100000935	871719	1635
2019-09-09	2642	0	-0.3123746850421524	0.0121019066690845	2216891	6135
2019-09-10	2474	0	-0.2025472206891085	0.0051190514114067	2482719	12693
2019-09-11	3677	0	-0.4598095911430466	0.0259011148412744	2581199	7084
2019-09-12	2955	0	-0.2171208321592946	0.0058760160407314	2231290	6943
2019-09-13	428	0	0.3470543459517499	0.0151367833269659	837640	3933
2019-09-14	283	1	0.2135741002980591	0.0058397312158446	513821	1677
2019-09-15	376	1	0.0652405218684009	0.0005435603602573	673439	1195
2019-09-16	3174	0	-0.4274988408912643	0.022462665941617	2102931	4328
2019-09-17	5714	0	-0.7049726092284416	0.0591238086785896	2933995	4910
2019-09-18	2791	0	-0.624484942238512	0.0469464255042656	1904005	3541
2019-09-19	2060	0	-0.5782305963776547	0.0405101076164545	1428623	3832
2019-09-20	2445	0	-0.576239418482417	0.0402211442006409	1751162	3532
2019-09-21	418	1	-0.1484200051182733	0.0027989209096034	935591	5014
2019-09-22	421	1	0.3980301296206463	0.0198380367352608	668920	1474
2019-09-23	4284	0	-0.5070015273275872	0.0313385521537008	2803020	5760
2019-09-24	2413	0	-0.4199932086710742	0.0217078494762045	1619928	4021
2019-09-25	4927	0	-0.4925695386501806	0.0296182484126273	2699352	6243
2019-09-26	4930	0	-0.6523613857899158	0.0509987817597868	2889470	6729
2019-09-27	2525	0	-0.3802748592796058	0.0178514199700823	1690038	4227
2019-09-28	384	1	-0.0973741640251763	0.0012100844768645	625863	2190
2019-09-29	472	1	0.2851014258582892	0.0102566813892129	1001788	4311
2019-09-30	3076	0	-0.1187242121964473	0.0017628612945275	2050406	4553
2019-10-01	333	0	0.3622929362429557	0.016569683762437	674458	1912
2019-10-02	339	0	-0.1106655678875194	0.001560133754782	859056	1893
2019-10-03	434	0	-0.4439313889359605	0.0245175464401817	975498	3150
2019-10-04	313	0	-0.2772107725844855	0.0097629931878738	869039	2316
2019-10-05	283	1	0.1479201300766222	0.002803689697486	887238	2065
2019-10-06	228	1	0.2762533766281581	0.0098484964410748	588736	850
2019-10-07	429	0	-0.052643733485422	0.0003524781279335	873384	1243
2019-10-08	2416	0	-0.4716309689051109	0.0272435820570537	2416134	8746
2019-10-09	1459	0	-0.3028588731606282	0.0114087047431394	1214352	2225
2019-10-10	1782	0	-0.3621146672345505	0.0162309444178799	1345837	3350
2019-10-11	2458	0	-0.4242576074575316	0.022142611305764	1762882	4825
2019-10-12	389	1	0.5792029212107276	0.0414475714177779	633862	1881
2019-10-13	776	1	0.2331938871677111	0.0068200957194686	1959481	4630
2019-10-14	3339	0	-0.3830962618250799	0.0181028862724736	2965537	9733
2019-10-15	3178	0	-0.5238177820596437	0.0334092342212308	2066643	5270
2019-10-16	3573	0	-0.6249167606157721	0.0469895135405624	2816718	5474
2019-10-17	2976	0	-0.7032365172129681	0.0589110998595326	2463334	9508
2019-10-18	4604	0	-0.8660155947101448	0.0870590794432629	2315983	5839
2019-10-19	508	1	-0.0528424813743799	0.0003542676711797	784976	1816
2019-10-20	121	1	-0.3528213746227423	0.0163934426229508	353404	667
2019-10-21	2930	0	-0.7006716705385608	0.0584993024063423	1715158	4439
2019-10-22	2395	0	-0.6531036991191038	0.0511819392041904	1865106	3815
2019-10-23	3879	0	-0.6913891959290474	0.0570067621741468	3386849	6552
2019-10-24	3194	0	-0.7800959930298937	0.0716681123272546	2416269	5436
2019-10-25	2334	0	-0.4859076824981251	0.0288817745926365	1684786	4972
2019-10-26	511	1	0.2147753016436931	0.0058470660982966	1044158	3870
2019-10-27	504	1	0.2038277620149182	0.005252806465905	1250614	2053
2019-10-28	2151	0	-0.179814242484171	0.0040403736665954	1789434	3995
2019-10-29	3073	0	-0.746710623482035	0.066006320481187	1890691	3800
2019-10-30	2880	0	-0.773322277192436	0.0705226610588913	1968213	6926
2019-10-31	3863	0	-0.9103108282159376	0.0954931738647091	1811488	3853
2019-11-01	3278	0	-0.4034330001136065	0.0200449552921127	3183892	19876
2019-11-02	723	1	0.3853975450573551	0.0184829403755728	1178972	3336
2019-11-03	363	1	0.2713150949875756	0.0093411491953014	720467	1022
2019-11-04	2190	0	-0.3943895066943287	0.0191869994487424	1395048	3781
2019-11-05	3552	0	-0.5723976639384654	0.0396713790040771	1813565	4502
2019-11-06	3016	0	-0.761168706657265	0.068440720792081	2011523	4975
2019-11-07	2525	0	-0.4560626013597135	0.0255118374575018	1942190	4817
2019-11-08	4208	0	-0.6751857890854397	0.0544774920399253	2373702	8443
2019-11-09	447	1	0.1117039895800012	0.0015848093419306	1105681	5661
2019-11-10	422	1	-0.1381503384808171	0.0024225942167191	670575	2236
2019-11-11	6122	0	-0.85365516088267	0.0847392644513989	2833255	6630
2019-11-12	4135	0	-0.7062621226377733	0.0593564663474402	2302292	8102
2019-11-13	2593	0	-0.8883593471849776	0.0913638905879374	1159337	2713
2019-11-14	2377	0	-0.5828140042327407	0.0411142661520788	1581233	6090
2019-11-15	4996	0	-0.9839595720020246	0.1100494360632298	2476086	6647
2019-11-16	576	1	-0.2834715399154374	0.0101072768699704	984987	4504
2019-11-17	483	1	-0.1335313926245226	0.0022580629014226	804578	3060
2019-11-18	2753	0	-0.6591880600174912	0.0520833615972509	1736543	4156
2019-11-19	2091	0	-0.2518929646001956	0.0079032543087189	1750195	7170
2019-11-20	2847	0	-0.6499750086947366	0.0506918914927833	2048089	5908
2019-11-21	2260	0	-0.6352159264938398	0.048530272266694	1252282	2779
2019-11-22	6097	0	-0.8128292241240909	0.0773374667458055	2645090	5389
2019-11-23	573	1	-0.4303626597298916	0.0230205279081403	996891	4995
2019-11-24	488	1	-0.008888947417246	1.005454591185284e-05	584694	1120
2019-11-25	3435	0	-0.5620577915909744	0.0382989181573857	2239332	7315
2019-11-26	3110	0	-0.5526178587477781	0.0370725020439315	1752803	3674
2019-11-27	2744	0	-0.8470262319732016	0.0836344869463358	1519235	3464
2019-11-28	3924	0	-0.916559152222029	0.0967002492777533	2086256	5172
2019-11-29	5329	0	-0.7121471188048493	0.0602792062436604	2548972	5300
2019-11-30	478	1	-0.3536400402435783	0.0156940864304994	785411	2478
2019-12-01	528	1	-0.0294138852062933	0.000109745391024	784995	2706
2019-12-02	2990	0	-0.7162566696490066	0.0609955006402559	1711886	4882
2019-12-03	3024	0	-0.5150945736855667	0.0323384882957955	1848279	5783
2019-12-04	2785	0	-0.4626235219481129	0.0262307801112795	3141016	23980
2019-12-05	2740	0	-0.3067302674224755	0.0116731216405758	1924070	4155
2019-12-06	1990	0	-0.3468031954595782	0.0148967899288956	1361235	4115
2019-12-07	427	1	0.4054651081081644	0.0205893100165034	2428843	16370
2019-12-08	374	1	0.46813621507094	0.0274175038917914	2302830	7333
2019-12-09	1065	0	0.0709079694230509	0.0006320542931591	1022358	3102
2019-12-10	1806	0	-0.1034130953734307	0.0013402402726634	1484470	4262
2019-12-11	2152	0	-0.1777992200871439	0.0039507986956514	1543802	5992
2019-12-12	2235	0	-0.2273350776830513	0.0064440692933337	1593124	3879
2019-12-13	3682	0	-0.2899385608105133	0.0104348336735209	2286371	5841
2019-12-14	638	1	0.1916674192121922	0.0046335157994205	858299	2963
2019-12-15	928	1	0.452556715642015	0.0253160751050847	1062107	2526
2019-12-16	2367	0	0.0459097013040779	0.0002640971035151	1443478	3733
2019-12-17	3209	0	-0.14113399838734	0.0024895706374087	1425027	3973
2019-12-18	2420	0	-0.5868028969919863	0.0416581832611321	1324800	3042
2019-12-19	2680	0	-0.2659801356835367	0.00879971032481	3037539	27005
2019-12-20	3873	0	-0.5764758737562523	0.0402152315152306	1906740	4135
2019-12-21	484	1	0.3289250309858301	0.0136136534342347	850924	4289
2019-12-22	500	1	0.3422862064866327	0.0147185894583491	575000	1765
2019-12-23	5170	0	-0.7716804539846275	0.0701685995036778	2420274	5758
2019-12-24	3351	0	-0.2537024140823162	0.0080079272158746	1906054	4893
2019-12-25	2422	0	-0.5216952960028944	0.0331737116556829	1386820	2987
2019-12-26	2567	0	-0.2605181435109584	0.0084449579396558	1538992	3230
2019-12-27	3300	0	-0.6302849578430482	0.0477723888917739	1697243	6735
2019-12-28	546	1	0.0	0.0	802007	1909
2019-12-29	591	1	-0.0330062964681699	0.0001379770909406	872231	1717
2019-12-30	5235	0	-0.3356607952540399	0.0139367097872651	4426829	10156
2019-12-31	3027	0	-0.0392623373286083	0.0001930699744332	1915024	4227
2020-01-01	808	0	0.2672434047745068	0.0089513565286648	834981	2456
2020-01-02	3030	0	-0.1388364448542158	0.0024096425486248	2545107	13644
2020-01-03	2528	0	-0.1984792669344886	0.0049166996513346	1734587	5878
2020-01-04	478	1	0.109199291964992	0.0015161733787369	674451	2436
2020-01-05	571	1	0.586717717713214	0.0421285315727691	964369	5046
2020-01-06	3752	0	-0.5106144082197412	0.0317797533680309	1980544	5595
2020-01-07	2324	0	-0.2070640459398615	0.005350355773491	3754028	14662
2020-01-08	3323	0	-0.4766723414407736	0.0277975407939227	1734942	4942
2020-01-09	2341	0	-0.3468423507644937	0.0148924849822579	1539512	3944
2020-01-10	2637	0	-0.3475424603754599	0.0149465245074718	1375447	2961
2020-01-11	521	1	-0.1076306641923654	0.0014779352464854	760925	2014
2020-01-12	431	1	0.4054651081081644	0.0206083827124596	1027701	4337
2020-01-13	1454	0	-0.1895974288230059	0.004497649049525	1049473	2455
2020-01-14	2169	0	-0.3334388672578842	0.0137794293536814	1595974	5709
2020-01-15	2763	0	-0.5126757630541521	0.0320537428635877	1786319	8693
2020-01-16	3494	0	-0.6239268036687593	0.0468477915447478	1984176	5987
2020-01-17	2741	0	-0.4957877464014501	0.0300270120742833	1446557	3897
2020-01-18	350	1	0.4102843945441133	0.0211707156534419	475150	1198
2020-01-19	382	1	0.1625189294977749	0.0033834683463644	636410	2609
2020-01-20	1552	0	-0.0313927124078627	0.000123729406787	1203620	3732
2020-01-21	3840	0	-0.5857735791694376	0.0414785025213644	2077196	11489
2020-01-22	2791	0	-0.4366733145620054	0.0234246122942024	1916738	5278
2020-01-23	9517	0	-0.8654184015003984	0.0868893150420392	3216415	6709
2020-01-24	472	0	-0.2675953138850435	0.0090631240180398	953923	5003
2020-01-25	459	1	-0.1730191641316411	0.0038073795620037	836985	1588
2020-01-26	611	1	-0.0787808778531143	0.0007876621836859	916260	1566
2020-01-27	858	0	-0.1697427745870945	0.0036239532274418	1167307	2209
2020-01-28	684	0	-0.3087354816496133	0.011941398257954	968010	1841
2020-01-29	620	0	-0.137201121513485	0.0023809557593494	918758	1699
2020-01-30	856	0	-0.4472169027883861	0.0247163858818437	1058854	1500
2020-01-31	869	0	-0.2694761079552085	0.0090903631797598	1321776	2169
2020-02-01	1056	1	-0.218842469414819	0.0060027424208334	1542001	4456
2020-02-02	1448	1	-0.1780142995963742	0.0039688418350479	2076867	3495
2020-02-03	12280	0	-0.9489963264385154	0.1029523906088377	5574773	13535
2020-02-04	4270	0	-0.4896448016865436	0.0292834346534608	2537015	6681
2020-02-05	2457	0	-0.4189788272748871	0.0216076229163335	1643346	4120
2020-02-06	3174	0	-0.3184537311185346	0.0125706692103454	2302500	6020
2020-02-07	3823	0	-0.3742918698897988	0.0172902633930636	2375505	6115
2020-02-08	713	1	0.2309867287752356	0.0067262221401727	1110271	3290
2020-02-09	658	1	0.4557269428890526	0.0258278148037742	792132	2867
2020-02-10	2454	0	-0.138496077253925	0.0023997091385196	1890371	4659
2020-02-11	2861	0	-0.3067562202143484	0.0116755956414201	2470894	9819
2020-02-12	2702	0	-0.0892311337279426	0.0009969893408116	1556843	5009
2020-02-13	3286	0	-0.3725436283828702	0.0171346713581873	1745925	4106
2020-02-14	3085	0	-0.5362507221318008	0.034974613460553	2177929	6426
2020-02-15	551	1	0.2451224580329849	0.0075872350972348	1061209	3597
2020-02-16	535	1	0.4395981144776228	0.0240751369361884	861053	2589
2020-02-17	3454	0	0.0218743862065295	5.99220391022115e-05	2169465	6966
2020-02-18	2933	0	-0.0282371701816101	9.989386302000636e-05	1948193	5195
2020-02-19	3443	0	-0.2844405785276099	0.010047468926723	2469324	18684
2020-02-20	4311	0	-0.2274994507561991	0.0064440692933337	2482213	9780
2020-02-21	3849	0	-0.235450251481966	0.0069012763157809	2262797	8027
2020-02-22	776	1	0.4446858212614457	0.0244765188198606	1123561	4432
2020-02-23	673	1	0.3376425117694032	0.0142786741274345	2440622	9046
2020-02-24	3218	0	-0.2310766030550056	0.0066506838519079	3629646	9245
2020-02-25	6693	0	-0.3445669259015678	0.0146728546297549	2832321	5844
2020-02-26	6598	0	-0.5287098560224115	0.0339845748675641	2713317	5399
2020-02-27	4026	0	-0.6038580110529286	0.0439803245823368	2104721	5935
2020-02-28	9437	0	-0.7030975114131134	0.0588027214959663	3754679	9473
2020-02-29	1448	1	-0.2639897147266849	0.0086943051664545	1912445	9105
2020-03-01	1120	1	0.1011692349937279	0.0012873230342397	1126165	3139
2020-03-02	4374	0	-0.1451174013183035	0.0026305124220089	3221084	9492
2020-03-03	3573	0	-0.3281734338065178	0.0133360532099319	4052161	19537
2020-03-04	3609	0	-0.3236078897082096	0.0129720360307927	2250013	6005
2020-03-05	4682	0	-0.1647082103217359	0.0033861669970838	2911778	5798
2020-03-06	3895	0	-0.294799540220645	0.0107834862401272	2647995	6192
2020-03-07	826	1	-0.1288910130680204	0.0020937242283843	953954	3049
2020-03-08	819	1	0.2382337970377998	0.0071262535126644	979120	3178
2020-03-09	5989	0	-0.5608055560710115	0.0381040606833364	2941065	6190
2020-03-10	7873	0	-0.2166936030404838	0.0058454847036717	3853096	9037
2020-03-11	5132	0	-0.4723686283772335	0.0272911593451409	3470273	7491
2020-03-12	6199	0	-0.7495676725650364	0.0664101822574898	2910331	7530
2020-03-13	13235	0	-0.2561450743873741	0.0081493567316425	5204495	14076
2020-03-14	907	1	0.2627627502268983	0.0086469547417807	1087622	5456
2020-03-15	530	1	0.2740764203960024	0.0094642399752872	523410	1400
2020-03-16	9419	0	-0.8450253820423925	0.083122230172151	3514413	8196
2020-03-17	8798	0	-0.5662021298572654	0.0388044775018628	3750364	9019
2020-03-18	8583	0	-0.8563785130229501	0.0852163896998065	5021483	14390
2020-03-19	11741	0	-0.5988484153773118	0.043234419834063	4239188	10842
2020-03-20	5321	0	-0.6237351097375741	0.0467909604612594	3244585	13145
2020-03-21	1040	1	-0.2717327710441028	0.0092269123045171	1384296	5461
2020-03-22	184	1	-0.3437715391028245	0.0152389867038151	710663	1378
2020-03-23	8352	0	-0.6444092889395961	0.0497902945834173	2902566	10279
2020-03-24	7207	0	-0.6116126470799503	0.0450415599437988	4205061	12930
2020-03-25	4776	0	-0.2801688891009977	0.0097448498145977	2139537	8596
2020-03-26	4182	0	-0.5881327455423617	0.0417958587075493	1836522	6513
2020-03-27	5859	0	-0.7665200207243745	0.0692775245527277	2087512	10620
2020-03-28	736	1	-0.2618741884959082	0.0086069609786416	775425	4994
2020-03-29	725	1	-0.1457118111813936	0.0026805707189817	550151	2008
2020-03-30	4925	0	-0.4179902551947348	0.0214766791628554	2250102	8109
2020-03-31	5249	0	-0.6848808728845218	0.0559652375195569	1793232	6557
2020-04-01	4908	0	-0.8468595522495707	0.0835116633215361	1480914	5477
2020-04-02	4091	0	-0.2602271432514817	0.008418642614792	1804458	8751
2020-04-03	3045	0	-0.5653138090500603	0.0387384368514266	1064994	4683
2020-04-04	520	1	-0.0084388686458645	9.053911516287982e-06	555060	3141
2020-04-05	97	1	0.7419373447293773	0.0747304920690525	70310	528
2020-04-06	406	0	0.0898563291218611	0.001025098225596	236893	883
2020-04-07	3298	0	-0.1961701138126587	0.0047998795995854	1311940	6068
2020-04-08	2500	0	-0.314128645897083	0.0122409004886976	932380	3647
2020-04-09	3663	0	-0.4294913978176396	0.022663518721377	1353223	5335
2020-04-10	5117	0	-0.8316168548250504	0.0807309564136748	1498752	5831
2020-04-11	614	1	-0.2058520542041487	0.0053420523202892	531059	2426
2020-04-12	628	1	-0.3107197405187982	0.0121223753653677	454231	3149
2020-04-13	2336	0	-0.6989331176269892	0.0582573770313014	750924	3180
2020-04-14	3449	0	-0.3302416868705768	0.0135059908163321	1564749	7372
2020-04-15	3149	0	-0.611484456331942	0.0450787290765136	1028624	4109
2020-04-16	2887	0	-0.4572284377570128	0.0256317578958008	1270633	5470
2020-04-17	3890	0	-0.5229203286493356	0.0332891833623602	1374160	5885
2020-04-18	530	1	0.2159750618355972	0.0058963207356015	456373	2412
2020-04-19	93	1	-0.0512932943875505	0.0003652968158416	150022	1335
2020-04-20	2115	0	-0.3436308575002291	0.0146281396933802	833538	4135
2020-04-21	3418	0	-0.6374640940831421	0.0488217143576186	1167525	4756
2020-04-22	3525	0	-0.3887169074739785	0.0186300192847115	1158687	4279
2020-04-23	2825	0	-0.5099119644973159	0.0317172680566976	1409696	7199
2020-04-24	3798	0	-0.8210825876803468	0.0788617522347003	1370068	6231
2020-04-25	130	1	-0.5520685823000397	0.04	115634	774
2020-04-26	1109	1	0.1498862810408008	0.002823903163859	762622	2632
2020-04-27	3544	0	-0.6494605514833708	0.0505958506775022	1487933	6222
2020-04-28	4921	0	-0.8360472008241028	0.0815358547720008	1580702	6255
2020-04-29	2879	0	-0.6135551698647104	0.0453798546394663	1206463	4737
2020-04-30	1904	0	0.1423888464585836	0.0025373733354848	875987	4058
2020-05-01	492	0	0.2339935673382755	0.0069163436121632	381047	2374
2020-05-02	434	1	0.2433462586317291	0.0074910500738319	611556	4760
2020-05-03	393	1	-0.210071469746857	0.0056213360416264	409078	1299
2020-05-04	779	0	-0.3832419713234541	0.0182462286058675	456536	1614
2020-05-05	746	0	-0.0890517776159024	0.0009998077662622	8782881	4887
2020-05-06	2300	0	-0.0528757520479477	0.0003504074134389	1066121	3929
2020-05-07	2262	0	-0.3536400402435783	0.0154774114380765	887613	3126
2020-05-08	3352	0	-0.2392784315107649	0.0071287664559179	2197409	9729
2020-05-09	599	1	0.1950605825713843	0.0048039493515018	864026	4147
2020-05-10	521	1	0.2468600779315258	0.0077045172904022	744749	3118
2020-05-11	2772	0	-0.4417286235758681	0.0239597271280751	1340839	5016
2020-05-12	2226	0	-0.4998278695564492	0.0305273341921686	1071733	3749
2020-05-13	2341	0	-0.4995711938476847	0.0304898597462287	903863	4026
2020-05-14	3045	0	-0.6442077515197234	0.0498287482183862	1278261	6183
2020-05-15	2881	0	-0.5264302389497686	0.033744120928456	1104059	4683
2020-05-16	568	1	0.3184537311185346	0.0127684934835755	560132	2448
2020-05-17	960	1	0.0306146358196069	0.000118350198651	1210220	6207
2020-05-18	1800	0	-0.0662493855412006	0.00055045360421	1629456	8749
2020-05-19	3359	0	-0.5184414325940448	0.0327433054053692	1185329	5209
2020-05-20	2724	0	-0.5364841027169215	0.0350122850648237	1364486	12191
2020-05-21	3785	0	-0.6789887415224618	0.0550778534439262	1276823	5658
2020-05-22	4220	0	-0.6858516818132211	0.056129855382268	1335871	5772
2020-05-23	277	1	-0.0438026226583928	0.0002469440709339	223284	1260
2020-05-24	498	1	0.093685484077323	0.0011150278768901	454090	1871
2020-05-25	2561	0	-0.6150933924225789	0.0456094934114752	902106	3122
2020-05-26	2246	0	-0.3320593831743131	0.0136657193553654	986428	3782
2020-05-27	3093	0	-0.3969471690428618	0.0194178075013977	1203350	3928
2020-05-28	3432	0	-0.5335402883485226	0.0346206863909488	1140480	4892
2020-05-29	1961	0	-0.4673118375800241	0.0267799601759181	956444	3437
2020-05-30	405	1	0.1306201824170642	0.0021760180525814	495897	2849
2020-05-31	390	1	0.270645885299213	0.0093041639547289	259884	869
2020-06-01	3162	0	-0.0971248023355971	0.0011803579521989	1307218	5051
2020-06-02	1389	0	-0.0524464753725425	0.0003454538649975	675012	2245
2020-06-03	2646	0	-0.4528291243558254	0.0251567563511001	1002578	4292
2020-06-04	2547	0	-0.3250835896572043	0.013099748498684	901557	3244
2020-06-05	2627	0	-0.5088033783852229	0.0315909670395613	936866	3409
2020-06-06	551	1	0.274778667615873	0.0095046850033672	526253	3263
2020-06-07	396	1	0.1984509387238382	0.00501256289338	522015	2457
2020-06-08	2387	0	-0.5661956248077206	0.0388824077454377	994516	4213
2020-06-09	3004	0	-0.4143382807886509	0.0211277630398971	1262359	6643
2020-06-10	2008	0	-0.4816542464657108	0.0284058590750111	935609	4332
2020-06-11	2802	0	-0.8505564169740035	0.0842683462914605	892080	3188
2020-06-12	4486	0	-0.4849734850182531	0.0287350079035482	1499299	6183
2020-06-13	369	1	0.0808520966290949	0.0008333334780695	483621	2173
2020-06-14	368	1	-0.1041402592525969	0.0013860020520907	261616	1194
2020-06-15	2589	0	-0.6966073916248411	0.0578732084462118	1165230	5589
2020-06-16	2419	0	-0.4059915624504103	0.0203075276327899	997989	3758
2020-06-17	1980	0	-0.3145550907028773	0.0122824606700557	1026051	3814
2020-06-18	2047	0	-0.3793880111779658	0.0177822880992694	911697	3559
2020-06-19	2702	0	-0.2697668673985514	0.0090506699978272	1280365	6940
2020-06-20	469	1	0.2231435513142097	0.0062995687995826	363032	2253
2020-06-21	415	1	0.1190593600159881	0.0018081981394151	274809	1206
2020-06-22	3297	0	-0.4605956602057606	0.0259933316667839	1183406	4959
2020-06-23	2262	0	-0.3197155609389566	0.0126798642982889	948684	4286
2020-06-24	1818	0	-0.3719264669790172	0.0171047018168605	637920	2991
2020-06-25	253	0	-0.1643030512912763	0.0034782714082167	868300	4137
2020-06-26	302	0	0.3222876016292564	0.0131562120022675	236121	874
2020-06-27	375	1	-0.2411620568168881	0.007394777633957	404905	3128
2020-06-28	438	1	0.1625189294977749	0.0033527278299674	3218923	22542
2020-06-29	2102	0	-0.4873822305760512	0.0290664839044215	1665930	9860
2020-06-30	2272	0	-0.3204182198500521	0.0127334959856301	812402	3011
2020-07-01	5711	0	-0.2934109725362987	0.0106769728583252	1854302	8375
2020-07-02	3438	0	-0.1870078449850334	0.0043638984306774	1289992	6786
2020-07-03	4699	0	-0.2195629450134263	0.0060042055198916	2545153	8678
2020-07-04	928	1	0.2351640381683345	0.0069301672919918	1563058	7582
2020-07-05	704	1	0.3178351106224684	0.0126412540390451	507735	3261
2020-07-06	8528	0	-0.2907236606165724	0.0104803810758449	2619132	10254
2020-07-07	4955	0	-0.3743666596810271	0.0172878583535578	1823878	8900
2020-07-08	4606	0	-0.2819068896174878	0.0098659004449661	1976345	8205
2020-07-09	3741	0	-0.3010283144046754	0.0112397568008035	1698166	7987
2020-07-10	5778	0	-0.4388192355452125	0.0236210346796887	1902469	7068
2020-07-11	716	1	0.2689899394396284	0.0090740049489373	579095	2562
2020-07-12	701	1	0.0874874541231158	0.0009665339941137	536775	5049
2020-07-13	2472	0	-0.2240139996500346	0.0062563357947007	941593	5070
2020-07-14	5034	0	-0.6040052290312947	0.0439849337482839	1388891	3818
2020-07-15	6858	0	-0.7292759046484508	0.0630430497401457	2240697	10675
2020-07-16	14782	0	-0.9365754030456608	0.1004893373406292	3414191	10523
2020-07-17	9596	0	-0.8568263865446202	0.0852946589312793	2486626	9437
2020-07-18	820	1	-0.132171773108483	0.0022020287969398	888908	5907
2020-07-19	637	1	-0.0064308903302904	5.236657650953269e-06	466939	3344
2020-07-20	3936	0	-0.4857459393689672	0.0288317134214891	1760257	8137
2020-07-21	3485	0	-0.5601415042359738	0.0380468025513753	1381140	5530
2020-07-22	3780	0	-0.5523812940344899	0.0370280711887137	1749853	7692
2020-07-23	5476	0	-0.5554758975037295	0.0374095546577525	2469673	11063
2020-07-24	9726	0	-0.7981939404378677	0.0747220187514807	3175917	10709
2020-07-25	958	1	-0.5483480630890804	0.0367115274030344	955559	4037
2020-07-26	734	1	-0.1896208592755661	0.004522727532165	765666	3251
2020-07-27	4812	0	-0.7061223394230787	0.0593206025798016	1973761	7546
2020-07-28	3090	0	-0.6787147234383595	0.0550572772440416	1937730	8764
2020-07-29	4007	0	-0.5204009235733426	0.032973917911611	1787731	6195
2020-07-30	3564	0	-0.5795772116228658	0.0406398902087435	1658501	5292
2020-07-31	5111	0	-0.8987198466223032	0.0932259539714081	1675456	4696
2020-08-01	506	1	-0.0266682470821612	9.049455291598728e-05	575428	2071
2020-08-02	575	1	0.1112256351102244	0.0015692312433475	701874	4722
2020-08-03	2542	0	-0.2328054622259467	0.0067533677682107	1490373	6177
2020-08-04	3670	0	-0.4339773745332586	0.0231287676356973	2109361	11251
2020-08-05	3287	0	-0.2876820724517809	0.0102764796167279	1463890	6251
2020-08-06	4842	0	-0.4953601122247125	0.0299457624081644	2316252	9917
2020-08-07	5943	0	-0.6772918087701513	0.054779560123931	1839331	6942
2020-08-08	717	1	-0.2459126595754859	0.00759266655298	653658	4058
2020-08-09	534	1	0.007220247973487	6.611592104577291e-06	472525	2312
2020-08-10	3248	0	-0.4294841744522194	0.0226668879559641	2303600	6274
2020-08-11	5849	0	-0.8472978603872037	0.0835722178371336	2159324	8488
2020-08-12	8175	0	-0.7505345059265889	0.0665535319082497	2404451	7147
2020-08-13	3852	0	-0.7935263658675675	0.073977395858114	1702569	7871
2020-08-14	5042	0	-0.787684463249922	0.072930382939693	1747603	6813
2020-08-15	614	1	0.1344779142285535	0.0022885573753603	803950	4147
2020-08-16	531	1	0.0891277798960073	0.0010084218267196	450300	2003
2020-08-17	4112	0	-0.2751032902449207	0.0094005169411439	1825312	6216
2020-08-18	3404	0	-0.4679378176803173	0.0268093711918512	1703371	5216
2020-08-19	4174	0	-0.7076482712507451	0.0595799325467486	1579231	5958
2020-08-20	5984	0	-0.8151540873325139	0.0777532209286684	2423847	9049
2020-08-21	3295	0	-0.6958794226968182	0.0577292423031468	1340776	5773
2020-08-22	540	1	0.1004705303636345	0.0012801726284464	454466	3193
2020-08-23	537	1	0.3644036213103905	0.0166080701500928	414794	3299
2020-08-24	2717	0	-0.409356163601131	0.0206356874374525	1228047	4900
2020-08-25	3839	0	-0.7994093514601546	0.0750135136122257	1320182	5253
2020-08-26	5801	0	-0.9062403960206536	0.0946558483154195	1610895	5365
2020-08-27	4540	0	-0.7753577802062185	0.0708094597458501	1547614	5330
2020-08-28	3178	0	-0.4181075015233409	0.0215046669803783	1086226	4419
2020-08-29	547	1	0.2855057930291854	0.0102566813892129	634611	3698
2020-08-30	387	1	0.3483066942682158	0.0153284048214138	284855	1384
2020-08-31	3358	0	-0.5975135331804241	0.0431071517612954	1361519	5459
2020-09-01	4008	0	-0.5552864537119556	0.0374005152224609	1982182	9725
2020-09-02	4318	0	-0.598792278738721	0.0432670659000189	1952989	9483
2020-09-03	4789	0	-0.7714961469709217	0.070143162848923	1785073	9103
2020-09-04	4001	0	-0.6634874167926271	0.0526899750069939	1690283	5859
2020-09-05	574	1	-0.1296778233085326	0.0021289202149129	375314	1474
2020-09-06	467	1	0.1269996907613075	0.0020526295881301	391385	2431
2020-09-07	6575	0	-0.8797577046558062	0.0896007349286561	1909182	6282
2020-09-08	3953	0	-0.7644610743382194	0.0689617743282334	1525880	6482
2020-09-09	7424	0	-0.8534406760932352	0.0846840225143787	2463345	10589
2020-09-10	7910	0	-1.023226769231078	0.1180664208484605	2077826	8924
2020-09-11	5246	0	-0.8260248424388138	0.0797172600041633	1644531	9012
2020-09-12	565	1	-0.293912622202417	0.0108565843348908	632463	4311
2020-09-13	568	1	0.0674412807955324	0.0005768840907562	439636	1741
2020-09-14	2653	0	-0.648329437869946	0.0504623704433633	1457129	7146
2020-09-15	3176	0	-0.6138236386851144	0.045411078678807	1553245	7802
2020-09-16	4007	0	-0.8394013911124358	0.0821748698025428	1580231	6561
2020-09-17	4239	0	-0.7740538191727457	0.0705928671599864	1605882	6415
2020-09-18	4674	0	-0.431440594511425	0.0228567899186296	1682488	6730
2020-09-19	509	1	0.0242926925690444	7.497157338387517e-05	674617	7917
2020-09-20	517	1	0.1528392042294475	0.0029629694757138	441746	2317
2020-09-21	4011	0	-0.6817315314762686	0.0554962287009404	1738778	6816
2020-09-22	3820	0	-0.8607058824816369	0.086097100806608	1432199	5199
2020-09-23	3515	0	-0.727734641257883	0.0628466483599545	1836102	9321
2020-09-24	8173	0	-0.8604102734796985	0.0859663437233351	3400312	19902
2020-09-25	5481	0	-0.8009405183841776	0.07524382343905	1998196	7735
2020-09-26	970	1	-0.3394286319748153	0.0143550150124531	956986	5751
2020-09-27	650	1	0.0	0.0	462500	1863
2020-09-28	5186	0	-0.866418901833982	0.087122356371093	1745750	4984
2020-09-29	3137	0	-0.6609089297310817	0.0523223805148881	1338861	6164
2020-09-30	4613	0	-0.7037496895192098	0.0589452114174365	1714841	4926
2020-10-01	400	0	-0.3901976359773759	0.0190864676105791	324527	1601
2020-10-02	235	0	-0.3946541920039487	0.0196706133287694	225639	1664
2020-10-03	1674	1	-0.2528353411216128	0.0079697585254772	1971774	13464
2020-10-04	319	1	0.0	0.0	555517	2758
2020-10-05	173	0	-0.2942394729979399	0.011226980799698	330641	759
2020-10-06	449	0	0.1443945048818935	0.0026481344070925	398419	1591
2020-10-07	356	0	-0.2258066687336934	0.0064931663733586	311602	1420
2020-10-08	657	0	0.1549761029034257	0.0030269561500083	478264	1369
2020-10-09	2732	0	-0.4507216996962853	0.0249218045184984	1265718	3339
2020-10-10	434	1	-0.1335313926245226	0.0022677340307104	410265	1361
2020-10-11	441	1	0.1010961168713688	0.0013023891333003	442029	1928
2020-10-12	2169	0	-0.2442525145244449	0.0074331781364397	1475976	5613
2020-10-13	3631	0	-0.2719831629086772	0.0091927137938517	2067845	6793
2020-10-14	2661	0	-0.5283187812135078	0.0339874433087461	1580494	5381
2020-10-15	3026	0	-0.6658550382719377	0.0530851858061225	1269664	2498
2020-10-16	2313	0	-0.6931471805599453	0.0573496937696108	1086109	3180
2020-10-17	650	1	0.0	0.0	873344	5104
2020-10-18	507	1	0.3470543459517499	0.0151367833269659	344786	1300
2020-10-19	4409	0	-0.7995071965508552	0.0750135136122257	1813643	4432
2020-10-20	2774	0	-0.5613999097289241	0.0382314682431713	1249248	4150
2020-10-21	4036	0	-0.812425086373075	0.0773097832026123	1547715	5150
2020-10-22	3857	0	-0.6821647638913364	0.0555695313567627	1859449	9494
2020-10-23	4837	0	-0.9355882143697224	0.1003883726840887	1688122	4460
2020-10-24	829	1	-0.3663976399172547	0.0167075960716113	840477	4859
2020-10-25	522	1	-0.5547887471871067	0.0379086141583306	515375	1701
2020-10-26	3823	0	-0.6992934814086393	0.0582585061105961	2225161	9740
2020-10-27	3267	0	-0.8139770865723658	0.0776251002851718	1440912	4539
2020-10-28	3139	0	-0.6992170019270211	0.0582694596194449	1214343	3064
2020-10-29	3810	0	-0.4116063761302468	0.0208445307578029	1587016	4218
2020-10-30	4596	0	-0.9651956341539764	0.1062773377325215	1941800	8473
2020-10-31	764	1	-0.4647079416710252	0.026693271554269	597675	3199
2020-11-01	696	1	-0.2323319773686159	0.0068020795361398	1015247	5139
2020-11-02	3739	0	-0.4900013975318992	0.0293328827197011	2340979	10191
2020-11-03	2492	0	-0.1752579552752046	0.0038377508713055	1809673	5487
2020-11-04	2476	0	-0.493866891519031	0.029814241367407	1642695	6959
2020-11-05	2035	0	-0.193849061965022	0.0046936373844185	1105659	3559
2020-11-06	2874	0	-0.587786664902119	0.0417789199011572	1070156	2476
2020-11-07	719	1	-0.0909717782057267	0.0010454444362182	815508	4647
2020-11-08	442	1	0.1779831551953564	0.0040420174231478	355543	1433
2020-11-09	2978	0	-0.0389728099995099	0.0001902304786584	1500079	5852
2020-11-10	4578	0	-0.5784039326711857	0.0404661791457685	2389422	8240
2020-11-11	3214	0	-0.6537014069207088	0.0512382433686591	1409102	3492
2020-11-12	2340	0	-0.6832948841169336	0.0558028213348905	895259	2000
2020-11-13	3023	0	-0.665769639612645	0.053072529866439	1390783	4477
2020-11-14	676	1	-0.2285343999490862	0.0065718924611057	764597	3599
2020-11-15	589	1	0.1187163068393819	0.0017872831319899	495660	1941
2020-11-16	3326	0	-0.3437508777323551	0.0146186935445027	1571926	5453
2020-11-17	3138	0	-0.5778052969440896	0.0404115045742152	1808988	6964
2020-11-18	1968	0	-0.7100353985884671	0.0600693528468611	826635	2427
2020-11-19	2277	0	-0.4145643519632784	0.0211671532798874	1205142	5531
2020-11-20	2100	0	-0.3704229803179584	0.01696759018721	889569	2108
2020-11-21	721	1	0.0518848353690117	0.0003403225600059	666998	3383
2020-11-22	534	1	0.1072455303535975	0.0014619890858829	341479	1160
2020-11-23	3183	0	-0.249148408449538	0.0077250645184442	1440299	5200
2020-11-24	2615	0	-0.3852309547441965	0.0183139558951273	1269246	4720
2020-11-25	5898	0	-0.6069329339433337	0.0443897151802453	2056813	7238
2020-11-26	2641	0	-0.558675496375781	0.0378777396889306	1342528	5033
2020-11-27	3507	0	-0.6641596436866931	0.0528140544956176	1440506	4810
2020-11-28	584	1	0.0906543682681308	0.0010408617951301	497347	2883
2020-11-29	537	1	0.2305236586118323	0.0067160847598283	482659	2691
2020-11-30	6011	0	-0.8151430131967117	0.077752714139169	2068833	5735
2020-12-01	4704	0	-0.4966237917216086	0.0300964878875014	1801493	6593
2020-12-02	4125	0	-0.417687839881575	0.0214519071463912	1693419	4579
2020-12-03	2511	0	-0.4257360724817835	0.0222971638191478	1187571	4431
2020-12-04	1708	0	-0.381483143421679	0.0179891819773478	869719	3451
2020-12-05	473	1	0.3534087461521113	0.0156940864304994	451314	3057
2020-12-06	565	1	0.480126636877184	0.028653591636785	322721	1768
2020-12-07	2812	0	-0.5231905417369405	0.0333453166032621	1363056	4874
2020-12-08	3506	0	-0.5498525572461532	0.036706431849083	1585124	6439
2020-12-09	4274	0	-0.778614155698201	0.0713770162055592	1826372	8130
2020-12-10	3457	0	-0.7723227735032347	0.0703223813062797	1514270	5755
2020-12-11	6242	0	-0.9607885021282802	0.105354816079752	2223540	8450
2020-12-12	683	1	-0.3610133455373305	0.0162677131281019	457931	3008
2020-12-13	583	1	-0.1086338410027954	0.0014964810559003	635884	4687
2020-12-14	3151	0	-0.5122154780550451	0.0319903284142017	1385171	3094
2020-12-15	2221	0	-0.4549311763249573	0.0254050557504388	1259067	3642
2020-12-16	3361	0	-0.6720324536443393	0.0540224331098078	1665843	5356
2020-12-17	3092	0	-0.4676133259051503	0.0267807850848108	1274601	6619
2020-12-18	2365	0	-0.6250937173149297	0.0470570236364442	1081966	2711
2020-12-19	614	1	-0.2400540234625262	0.0072593767550357	581044	3192
2020-12-20	439	1	0.0518250678645859	0.000342702838733	525716	3540
2020-12-21	2326	0	-0.3533581913127385	0.0154498084096036	1162257	3650
2020-12-22	4939	0	-0.807121516906278	0.0763440204090295	2025618	6579
2020-12-23	3430	0	-0.620033837491603	0.0462889891106764	1501065	5301
2020-12-24	3179	0	-0.809130683609059	0.0767632340339936	1381212	5204
2020-12-25	2674	0	-0.4540728071735412	0.0252959241696969	1188532	4527
2020-12-26	507	1	0.5320278314165936	0.0349924838775402	473207	2499
2020-12-27	511	1	0.2478361639045812	0.0077708543899154	524766	1996
2020-12-28	3055	0	-0.6029088628535808	0.0438760239891521	1544196	5336
2020-12-29	2941	0	-0.4173319748880637	0.0214300275663473	1255973	4065
2020-12-30	2497	0	-0.3049645136005289	0.0115450648302976	1226861	4090
2020-12-31	3716	0	-0.1610692811342955	0.0032397490854612	1380780	4803
2021-01-01	1049	0	0.4405564279194345	0.024006264322186	1050851	5544
2021-01-02	388	1	0.6747980418917487	0.0557371831562787	543495	3227
2021-01-03	579	1	0.5086493443433951	0.0320203833422777	828200	4703
2021-01-04	2815	0	0.0221842139103807	6.165816225423004e-05	1400393	7541
2021-01-05	2030	0	-0.1559253031856268	0.003041380335975	963182	3615
2021-01-06	3303	0	-0.5057998229478758	0.0312114880628433	1228718	4051
2021-01-07	6381	0	-0.5337024384197454	0.0346139736557236	2215852	9183
2021-01-08	2447	0	-0.2689153008768339	0.0089965938795932	1078490	3533
2021-01-09	531	1	0.4376222197426958	0.0238404604431361	534391	2778
2021-01-10	515	1	0.3719424160695208	0.0173595798631389	430252	1219
2021-01-11	3906	0	-0.845927058253425	0.083377094346012	1522254	4626
2021-01-12	3650	0	-0.3668763157947632	0.0166223127725484	1483986	4673
2021-01-13	4230	0	-0.5290541912377221	0.0340503610625102	1689267	6759
2021-01-14	3027	0	-0.6264015010298987	0.04722569067002	1538105	5815
2021-01-15	2855	0	-0.4931706885272699	0.0297219755197999	1420599	6782
2021-01-16	497	1	-0.0571584138399486	0.0004149957620477	599475	2070
2021-01-17	543	1	0.0483965408618502	0.000297486247844	515084	2719
2021-01-18	1749	0	-0.0913497785882279	0.0010465320286112	881429	3263
2021-01-19	2544	0	-0.5264917405103902	0.0337656095102164	1456174	6529
2021-01-20	2416	0	-0.4679296568466063	0.0268362345630083	1150655	6129
2021-01-21	2440	0	-0.0469569830877709	0.0002762973368393	1099636	4035
2021-01-22	2473	0	-0.4191639524663262	0.0216271871849181	1353569	8813
2021-01-23	482	1	0.0388398333162639	0.0001922522367088	403338	1781
2021-01-24	526	1	0.3223985094095509	0.0130929973691383	439553	2802
2021-01-25	3238	0	-0.570544858467613	0.0394389715210706	1198216	3763
2021-01-26	3465	0	-0.7272413919029214	0.0627758804759697	1411164	4393
2021-01-27	2385	0	-0.6260950426820582	0.0472162369444982	1144254	3756
2021-01-28	4558	0	-0.7792659394415707	0.0714845646510536	1680585	6029
2021-01-29	5288	0	-0.918539991589434	0.0970473227118744	1700856	5995
2021-01-30	991	1	-0.0729067708080877	0.0006694685914204	678704	7869
2021-01-31	802	1	-0.0221003470006659	6.173030037670557e-05	527487	2129
2021-02-01	3221	0	-0.4341152324134908	0.0231534201886959	1433931	4678
2021-02-02	2147	0	-0.3000309574589568	0.011185801526037	1216036	4691
2021-02-03	2999	0	-0.5062489567385788	0.0312751870015632	1343499	5235
2021-02-04	5635	0	-0.8705304557133173	0.0878922453019896	2094504	7064
2021-02-05	3834	0	-0.81782204225425	0.0782885272828168	3109278	12564
2021-02-06	792	1	-0.2029408439966903	0.0051843667234448	781980	3930
2021-02-07	672	1	0.0736118173432459	0.0006861064272561	712399	3318
2021-02-08	2149	0	-0.4041519102832039	0.0201397125678094	1180217	4705
2021-02-09	2050	0	-0.1204340502746736	0.0018161360381696	831504	1069
2021-02-10	2293	0	-0.1308856192280722	0.0021440850481726	792647	434
2021-02-11	579	0	0.4586691441716291	0.0260672775331552	516845	3768
2021-02-12	827	0	0.1968953252392735	0.004872015061651	660946	3458
2021-02-13	668	1	0.0958479587901278	0.001160300462821	656429	3660
2021-02-14	858	1	0.0135442251077572	2.313877480497606e-05	1163157	8080
2021-02-15	297	0	0.556810737007814	0.0386594810564058	466411	2447
2021-02-16	389	0	0.785262469467751	0.0741037041777928	296382	1409
2021-02-17	776	0	0.4678082386822999	0.0269914891789602	613120	2445
2021-02-18	3682	0	-0.3271890343176638	0.013256918042545	1794521	5968
2021-02-19	1227	0	0.0265894541892394	8.889283985735741e-05	739194	2060
2021-02-20	914	1	-0.0131870042819538	2.1929103211970613e-05	1040995	4582
2021-02-21	517	1	0.5471932679368655	0.0369734190711182	420441	1634
2021-02-22	3023	0	-0.5528934379970695	0.0371148667784133	1680399	5404
2021-02-23	3674	0	-0.5386839518943871	0.0352737030454689	2027812	7231
2021-02-24	4408	0	-0.6440968368651742	0.0497804735807141	1868205	5279
2021-02-25	3179	0	-0.4884141910889153	0.0291559401103552	3885156	20295
2021-02-26	5583	0	-0.7175134490175356	0.0611429801803872	2413562	6995
2021-02-27	825	1	-0.1910552367627092	0.00458918004292	708720	3301
2021-02-28	741	1	-0.0162605208717802	3.341085890973261e-05	639684	2452
2021-03-01	1777	0	-0.3190747848596436	0.0126412540390451	1418861	3566
2021-03-02	4289	0	-0.5742957351611037	0.0399155064138277	3466028	14758
2021-03-03	2244	0	-0.2670071787208245	0.0088733878413573	1351597	4754
2021-03-04	3910	0	-0.7143408288018323	0.0606628326387143	1980644	6387
2021-03-05	3867	0	-0.4173356900951493	0.0214182148101258	2100936	7635
2021-03-06	556	1	0.2990847045495925	0.0112543526083614	591051	2846
2021-03-07	543	1	0.5440040224633094	0.0365413599845564	374380	1551
2021-03-08	6408	0	-0.6120362663611607	0.0451085047179958	2754829	8275
2021-03-09	6799	0	-0.6592686018106712	0.0520223004121352	3590871	19076
2021-03-10	5295	0	-0.8187766326853761	0.0784142367327718	2596004	9895
2021-03-11	3411	0	-0.4436168740725406	0.0241505905566583	1606458	4593
2021-03-12	1869	0	-0.4400655416014297	0.023813108508037	832852	1910
2021-03-13	556	1	0.0500104205746614	0.0003178246747528	610005	3425
2021-03-14	543	1	0.1883095986385773	0.0044894081179546	436743	1202
2021-03-15	3436	0	-0.5874915055139076	0.0417256109828215	2148417	7669
2021-03-16	3546	0	-0.4647503338623899	0.0264542417686884	2087396	7686
2021-03-17	2315	0	-0.3264193100974921	0.0132124588026146	1186268	3858
2021-03-18	2255	0	-0.3742320884182329	0.0173068712411211	1221863	3970
2021-03-19	2570	0	-0.6039649752985943	0.0440429202785709	2324196	11546
2021-03-20	514	1	-0.0429250447170338	0.0002342809247826	483003	2191
2021-03-21	537	1	-0.0628009012390303	0.000501753609142	851979	2848
2021-03-22	2193	0	-0.3666642543081696	0.0166271594500095	1466704	4565
2021-03-23	3879	0	-0.5702353567628828	0.0393822004628181	1894064	5608
2021-03-24	4358	0	-0.6135812929392236	0.0453505873344682	2413029	10120
2021-03-25	3463	0	-0.5506695840569285	0.0368115275195922	2088762	8078
2021-03-26	2385	0	-0.1847341031993385	0.0042632070713731	1340073	4808
2021-03-27	663	1	0.3003748992501999	0.0113140033357405	633052	3595
2021-03-28	510	1	0.4486938426589844	0.0251241282387802	507403	1782
2021-03-29	2170	0	-0.320010959567141	0.0127066867783811	1154510	3349
2021-03-30	2376	0	-0.3369878334359349	0.0140716891175868	1327794	3610
2021-03-31	1442	0	-0.2958818947655539	0.0109002649261307	954044	3574
2021-04-01	2165	0	-0.2556793413656071	0.0081442913221359	1686168	6865
2021-04-02	1950	0	-0.1564247001363672	0.0030620635215808	1416928	6798
2021-04-03	419	1	0.1650797503594486	0.0034782714082167	441431	2294
2021-04-04	290	1	0.29266961396282	0.0109866290008395	210245	515
2021-04-05	495	0	0.3144933299024377	0.0124662496434471	464477	1658
2021-04-06	1919	0	-0.2936815450420067	0.0107253616604432	1326443	4735
2021-04-07	2062	0	-0.2530906276821618	0.0079817747730467	1396842	5366
2021-04-08	2080	0	-0.3809110860522812	0.0179275403924635	1099651	3596
2021-04-09	2336	0	-0.5373250980370512	0.0351410413283934	1125266	2057
2021-04-10	437	1	0.2814124594381855	0.0100337979075022	407436	2447
2021-04-11	463	1	0.1377837023630529	0.0024193526108219	327938	775
2021-04-12	3501	0	-0.6792965436260464	0.0551371824391666	2012120	6490
2021-04-13	3032	0	-0.6320897727974895	0.0480499532762722	1617886	5850
2021-04-14	2695	0	-0.5412576661958242	0.0356253789508388	1566637	4662
2021-04-15	3291	0	-0.6733590669465402	0.0542269830691456	1640050	5147
2021-04-16	1971	0	-0.0806040324146293	0.0008144282918428	1130415	3387
2021-04-17	659	1	0.0800427076735363	0.0008111032336742	724509	4084
2021-04-18	498	1	0.0088106296821549	9.876591983370986e-06	456942	1696
2021-04-19	2270	0	-0.0661658607969465	0.0005487180506505	1780103	7651
2021-04-20	2441	0	-0.3548429840625722	0.0155784138918176	1205233	3076
2021-04-21	2280	0	-0.3105171815227982	0.0119696173267526	1336564	4929
2021-04-22	2093	0	-0.3041473354672968	0.0114911175368775	1427547	5845
2021-04-23	2169	0	-0.4911836600954889	0.029514022227093	1385357	6160
2021-04-24	487	1	0.1804883757122936	0.0041408045360615	566009	3351
2021-04-25	452	1	0.2595111954850846	0.0085431086094452	477800	1492
2021-04-26	2598	0	-0.6922343553025856	0.0571909584179366	1279261	2552
2021-04-27	2521	0	-0.5685553029742313	0.0391996994181894	2369189	4532
2021-04-28	2164	0	-0.1476714553983351	0.0027288257177605	1542441	8414
2021-04-29	1843	0	-0.1217853953252266	0.0018585116067635	1075116	3661
2021-04-30	2415	0	-0.4277453784998299	0.0225050686694681	1049266	2481
2021-05-01	496	1	0.2730405224588327	0.0094366767390482	734998	4698
2021-05-02	225	1	0.5306282510621704	0.035978087865328	128576	53
2021-05-03	186	0	0.3877655310087634	0.0193266462052207	208285	1140
2021-05-04	146	0	0.0307716586667536	0.0001259842524684	73153	133
2021-05-05	672	0	0.2568546086565215	0.0082939440904776	889611	3590
2021-05-06	1869	0	-0.2812511821214905	0.0098432893128078	1045336	3851
2021-05-07	2296	0	-0.5108256237659907	0.0318455332088719	1038366	2395
2021-05-08	733	1	0.0571584138399486	0.000412953543819	874355	4642
2021-05-09	436	1	-0.0870113769896298	0.0009665339941137	428420	1363
2021-05-10	2425	0	-0.4335015403314477	0.0231059351509754	1322566	4300
2021-05-11	2537	0	-0.2660093975528846	0.0088038808137869	1385252	3684
2021-05-12	1949	0	-0.1809979298634463	0.0040959069066544	1114043	2850
2021-05-13	2440	0	-0.3512770409162914	0.0152700897630217	1327884	3893
2021-05-14	2400	0	-0.0627880946000685	0.0004939995688074	1243955	3576
2021-05-15	586	1	0.241162056816888	0.0073567882879526	381607	1540
2021-05-16	775	1	0.32877248731991	0.013513374656852	522887	1538
2021-05-17	3243	0	-0.3703096960039705	0.0169372208007515	1549893	3383
2021-05-18	1921	0	-0.1419382217977542	0.0025232513685676	1242453	4368
2021-05-19	1713	0	-0.218437660276797	0.0059598596519266	975365	3631
2021-05-20	2116	0	-0.2016859239757458	0.0050802437473062	1267665	4680
2021-05-21	2137	0	-0.3596349855672092	0.0160045620551616	1171276	4345
2021-05-22	530	1	0.0978557900037584	0.0012173348912689	406330	1826
2021-05-23	503	1	0.4396982797504066	0.0242605344462112	391372	1010
2021-05-24	2180	0	-0.0198353610561459	4.934115850563359e-05	1409146	4435
2021-05-25	3475	0	-0.1373359232876805	0.00235764275371	1901518	6232
2021-05-26	1856	0	-0.0347066797654996	0.0001511018198396	1249771	4228
2021-05-27	2446	0	-0.211462691701454	0.0055797772548111	1509936	6746
2021-05-28	2830	0	-0.3917662637500024	0.018928002247346	1404760	4246
2021-05-29	491	1	0.2318016140573243	0.0068098777633388	432770	1700
2021-05-30	522	1	0.3788980807234426	0.0180113841941232	508391	1873
2021-05-31	1872	0	0.1519009600932428	0.0028893277748184	1128668	3326
2021-06-01	2106	0	0.0254035676001392	8.093613989956783e-05	1151738	4092
2021-06-02	2724	0	-0.4070239548774555	0.0204085025526709	1493904	6345
2021-06-03	2483	0	-0.4174412991548801	0.0214529078756761	1507276	5602
2021-06-04	2871	0	-0.5138744066153492	0.0321989197536708	1222500	2470
2021-06-05	515	1	0.4094731295057032	0.021004841479182	516695	1815
2021-06-06	496	1	0.5717863235556778	0.0403654667009945	594875	2720
2021-06-07	1813	0	0.0736651350367351	0.0006806430453277	1126001	3546
2021-06-08	2730	0	-0.4112047533981292	0.0208228212872356	1379743	4263
2021-06-09	2373	0	-0.2727056182622236	0.0092535097624076	1331375	3696
2021-06-10	2112	0	-0.2911759617060367	0.0105413633454453	1174217	3696
2021-06-11	1770	0	-0.386063402938233	0.0184210388747175	947267	2980
2021-06-12	414	1	0.2996582634984965	0.0113533428586073	281880	929
2021-06-13	373	1	-0.0387145121806903	0.0001922522367088	457826	2440
2021-06-14	456	0	0.1896208592755661	0.0045684008511048	540751	1304
2021-06-15	2615	0	-0.4597941437535447	0.0259240157445598	2034042	11872
2021-06-16	3986	0	-0.6349489413169573	0.0484430127225355	2361726	7853
2021-06-17	2498	0	-0.2732239892765509	0.0092851006208821	1367264	4232
2021-06-18	1790	0	-0.2589831775202064	0.0083596032942323	1315037	6335
2021-06-19	565	1	-0.0165293019512105	3.4722825059563256e-05	423898	1481
2021-06-20	599	1	0.2148447484995147	0.005828124880489	926759	4975
2021-06-21	2036	0	-0.1486196922757245	0.0027645252895742	1353639	6968
2021-06-22	2339	0	0.0935875264928786	0.0010974302537593	1414168	5217
2021-06-23	2122	0	-0.0290401532211636	0.000105790719805	1085083	3163
2021-06-24	2003	0	-0.1584187187432316	0.0031404344217783	1389742	5205
2021-06-25	2113	0	-0.1905572701161837	0.0045375994144659	1107564	4453
2021-06-26	468	1	0.3420954941755751	0.0147759944681211	447149	1964
2021-06-27	515	1	0.664159643686693	0.0537818857561521	423700	1594
2021-06-28	1698	0	-0.1772064561271841	0.0039307643422309	968669	2088
2021-06-29	2187	0	-0.3213355774934235	0.0128126695089868	1401648	5761
2021-06-30	1870	0	0.110443118721292	0.0015289079783081	1460405	8490
2021-07-01	2638	0	-0.1444428683819695	0.0026092836739108	1609580	5506
2021-07-02	3360	0	-0.6974855821585434	0.0579895051253832	2070051	6172
2021-07-03	579	1	-0.1469821903486458	0.0027365639645129	741113	2922
2021-07-04	579	1	0.0087336799687546	9.703320961840234e-06	579870	1387
2021-07-05	1610	0	-0.3018302184178078	0.0113307553916137	1102170	3257
2021-07-06	2997	0	-0.5387454652098423	0.0352950940543758	1795038	7155
2021-07-07	2020	0	-0.1934383969002939	0.0046763408418289	1217891	4423
2021-07-08	2515	0	-0.4817313234270949	0.028402896079553	1478186	5282
2021-07-09	2882	0	-0.5352859213361513	0.0348607892453398	1520610	5374
2021-07-10	612	1	0.2918057896356429	0.0107017592088795	570882	2499
2021-07-11	571	1	0.0224728558520585	6.408179691930194e-05	531088	2140
2021-07-12	2399	0	-0.1262691965827379	0.0019950962560284	1401163	4905
2021-07-13	1472	0	0.1193123217779509	0.0017860442940269	915057	3216
2021-07-14	2591	0	-0.5277036615533424	0.033917739970823	1432805	4972
2021-07-15	2601	0	-0.3018775918567138	0.0113140033357405	1561229	5968
2021-07-16	1984	0	-0.2924176771976152	0.0106326501515915	1297123	6762
2021-07-17	501	1	0.041242958534049	0.0002170374415143	430726	2223
2021-07-18	479	1	0.1095622025115262	0.0015289079783081	533579	2114
2021-07-19	2152	0	-0.4280765544947112	0.0225517350268854	1489512	5344
2021-07-20	2281	0	-0.3399565607038238	0.0143162415834002	1521715	6038
2021-07-21	1994	0	0.0973358388359409	0.0011873134782126	1207291	4644
2021-07-22	1629	0	0.1936902844007143	0.0046936373844185	1385365	5629
2021-07-23	2386	0	-0.5394943847360016	0.0354162105243692	1273407	3818
2021-07-24	470	1	-0.257334916062489	0.0083796988571186	383451	1076
2021-07-25	447	1	0.3204718952747717	0.0129442250391377	320988	660
2021-07-26	5141	0	-0.7824641917408155	0.0720246202367337	23072633	20440
2021-07-27	5605	0	-0.9189794217980836	0.0971253854189071	2322031	6656
2021-07-28	6011	0	-0.732907769554899	0.063648470169926	2899300	6738
2021-07-29	3236	0	-0.3703737882968942	0.0169398040176529	1425535	4927
2021-07-30	2206	0	-0.3341403272862341	0.0138378267210613	1154831	4848
2021-07-31	509	1	0.0601039240697055	0.0004592422745065	523280	1584
2021-08-01	548	1	-0.0566953436765452	0.0004082465979484	444017	1730
2021-08-02	2387	0	-0.1139442593492177	0.0016255258437699	1640422	7373
2021-08-03	1908	0	-0.3207290449556702	0.01277123431702	1353728	5612
2021-08-04	2019	0	-0.1850279183916976	0.0042800207385993	1160431	4077
2021-08-05	2081	0	-0.3956953165123593	0.0193230047946839	1170590	4244
2021-08-06	2141	0	-0.3987491661427275	0.0196150192796761	1164181	3945
2021-08-07	471	1	0.3846743384390906	0.0185892685663742	528279	4069
2021-08-08	479	1	0.4953214372300254	0.0305017013049347	540316	2154
2021-08-09	1825	0	-0.0019512201312618	4.777699609270769e-07	1063861	3430
2021-08-10	1833	0	-0.1393041717102638	0.0024303364223616	1051755	3005
2021-08-11	2031	0	-0.160611485347986	0.00322664609858	1022627	3145
2021-08-12	1957	0	-0.1965639135094977	0.0048281851785144	1423576	6164
2021-08-13	2198	0	-0.2636526477249456	0.0086547223749231	1464016	6483
2021-08-14	481	1	0.0571584138399486	0.0004161368808097	485851	2773
2021-08-15	477	1	0.5135616035848655	0.032765853713738	424076	1410
2021-08-16	1460	0	-0.1348928632228437	0.00228180328065	1019934	3965
2021-08-17	4254	0	-0.8594486781697163	0.085854275405939	1780429	4977
2021-08-18	2734	0	-0.3595759307812234	0.015987504271817	1502478	9307
2021-08-19	2402	0	-0.4089677386593663	0.0206069579642352	1244349	4952
2021-08-20	3560	0	-0.4640688937259209	0.0263778574052568	1641680	4658
2021-08-21	612	1	-0.037179003241754	0.0001753579946915	657230	3549
2021-08-22	605	1	0.3014753945841167	0.0114347391900104	497472	1533
2021-08-23	1720	0	0.1226023220923322	0.0018840724610412	1100411	3853
2021-08-24	2082	0	0.1248230647327383	0.0019514956994374	1259823	5349
2021-08-25	2042	0	0.0854612294152282	0.0009155153122312	1337186	10154
2021-08-26	2503	0	-0.4564644145471032	0.0255622173241387	1438930	4663
2021-08-27	1800	0	-0.2191265854128448	0.0059960243658214	990777	4071
2021-08-28	405	1	0.1738469298029823	0.0038547672576568	320633	1677
2021-08-29	587	1	0.5667332557042867	0.039575026474162	678922	2914
2021-08-30	2185	0	-0.2909235663759519	0.0105206374646786	1272380	5009
2021-08-31	2377	0	-0.2393717597462364	0.0071409155736482	1277520	4772
2021-09-01	3282	0	-0.2158442488325981	0.0058072716430772	1735508	7061
2021-09-02	2326	0	0.0298529631496811	0.0001117404381454	1636936	7017
2021-09-03	2282	0	-0.2390169004704998	0.0071198530743151	1215463	3219
2021-09-04	520	1	0.1286173778220935	0.0021026907639637	447851	1605
2021-09-05	497	1	0.5906685112770079	0.0428884400379732	367926	1737
2021-09-06	1985	0	0.1944084440775369	0.0047241382869458	863797	4805
2021-09-07	2847	0	0.0184393669457998	4.260445786574696e-05	1332318	8273
2021-09-08	2529	0	-0.1452983317461044	0.002640190746685	983436	5421
2021-09-09	2222	0	0.0290762640815088	0.0001059934918274	764824	4061
2021-09-10	3242	0	-0.2532108824810039	0.0079772278824734	1120927	5670
2021-09-11	563	1	0.2990847045495925	0.0112543526083614	407900	3195
2021-09-12	588	1	0.1796934343876852	0.0040811033150051	303810	1042
2021-09-13	2228	0	-0.0754505545885538	0.0007133275006365	969763	5321
2021-09-14	3153	0	-0.4428646957075457	0.0240751369361884	1144286	6602
2021-09-15	2507	0	-0.3438899804152927	0.0146424408965256	1002620	5682
2021-09-16	3814	0	-0.7012595495425744	0.0585720284254748	1141197	5566
2021-09-17	3159	0	-0.5443694773625488	0.03600632768362	965416	5675
2021-09-18	420	1	-0.0800427076735363	0.0008165766391895	299139	2325
2021-09-19	363	1	0.0719734996250892	0.0006662137153383	298229	1893
2021-09-20	770	0	-0.5761755039744411	0.0404945729436001	544581	3155
2021-09-21	864	0	-0.3243834393022088	0.0131137614249068	534549	2748
2021-09-22	2155	0	-0.115033515090014	0.0016569578449513	811258	4427
2021-09-23	1888	0	-0.2452175919340224	0.007498557088607	1068034	10101
2021-09-24	2288	0	-0.3847200078383176	0.01827425693425	782768	5162
2021-09-25	442	1	0.2076393647782445	0.0054727612562578	282755	1494
2021-09-26	490	1	0.4744579795951159	0.0280102006831538	335488	1777
2021-09-27	3715	0	-0.6614789230610781	0.0523989722838871	1051952	6043
2021-09-28	1820	0	-0.3939575012566845	0.0191628110035129	542505	3406
2021-09-29	4784	0	-0.6498997664660262	0.0506353245747509	1095147	5997
2021-09-30	2074	0	-0.2962658161431724	0.0109080656238891	610571	4865
2021-10-01	407	0	0.2542341383842408	0.0082138308586057	417446	3004
2021-10-02	268	1	-0.2151113796169455	0.0059682230664257	329142	3739
2021-10-03	297	1	0.1490355791604879	0.0028640689619277	236387	1400
2021-10-04	337	0	-0.1177830356563835	0.0017731139165939	348665	2240
2021-10-05	374	0	0.0964602661875623	0.0011904766125234	290860	1450
2021-10-06	353	0	0.0637158143861077	0.0005204267851827	231063	1216
2021-10-07	597	0	0.2338963430904716	0.006881889764276	391465	2325
2021-10-08	1773	0	-0.3718741636721289	0.0171041079069709	571216	3499
2021-10-09	364	1	0.2323319773686159	0.0068965517241379	254613	1415
2021-10-10	374	1	0.0382212128201976	0.0001873224355862	247746	1543
2021-10-11	1619	0	-0.3533699962247625	0.0154735602989692	568791	2670
2021-10-12	3695	0	-0.7876107738711844	0.0729541483686315	823033	4651
2021-10-13	2578	0	-0.6468961629091896	0.0502556315177497	862499	6198
2021-10-14	1591	0	-0.4045413205136006	0.0202041028867288	551095	4502
2021-10-15	2033	0	-0.31658142201513	0.0124418989417744	636334	3818
2021-10-16	371	1	0.3321338350226148	0.0139867028167306	266406	2042
2021-10-17	387	1	0.1868773733298153	0.0044599276775155	235376	1065
2021-10-18	1568	0	-0.2837059240721415	0.0100231983538757	533624	3789
2021-10-19	1330	0	-0.0087591800898815	9.646576242694492e-06	681737	3141
2021-10-20	1384	0	-0.1075741302861401	0.0014523921794966	488967	3217
2021-10-21	1777	0	-0.2579378463217252	0.0082939440904776	546926	4050
2021-10-22	1933	0	-0.4920689040854268	0.0296329589201217	612846	4031
2021-10-23	437	1	0.0981178559585234	0.0012261217490303	402670	1939
2021-10-24	409	1	0.1230600927572272	0.0019329863514764	268988	928
2021-10-25	1558	0	0.2436220826577505	0.0074079964596819	761646	6206
2021-10-26	1755	0	-0.3215836241274623	0.0128390890101053	599783	2954
2021-10-27	2833	0	-0.7157706841977663	0.0609324272406951	839245	4225
2021-10-28	4265	0	-0.8772513624786119	0.0891828691650996	1026600	6327
2021-10-29	2094	0	-0.3536400402435783	0.015483539553543	721928	5124
2021-10-30	427	1	0.2468600779315258	0.0077503518932741	550331	2122
2021-10-31	442	1	-0.1754486775061926	0.0039333887136201	291040	1845
2021-11-01	1643	0	-0.0254938488262197	8.16144004235353e-05	901591	7239
2021-11-02	3542	0	-0.7726363316181839	0.0703789248095766	935132	6851
2021-11-03	2601	0	-0.6044934974038446	0.0441152648295842	812781	5528
2021-11-04	1894	0	-0.1676922467779955	0.0035182070309458	688642	5119
2021-11-05	2973	0	-0.6440728851199556	0.0498179827434211	879364	6969
2021-11-06	339	1	-0.2989816277057142	0.0113636391535144	146740	1207
2021-11-07	463	1	-0.0408219945202551	0.0002125850364156	248674	1700
2021-11-08	1662	0	-0.2465451668912914	0.0075838617276495	625063	3027
2021-11-09	1722	0	-0.3148822987509374	0.0123183471462972	479880	2758
2021-11-10	3999	0	-0.5190457143133382	0.0328088565785804	977835	5752
2021-11-11	1914	0	-0.134022431180915	0.0022493066677987	735472	5590
2021-11-12	889	0	0.1904187670265739	0.004555585404811	417920	5302
2021-11-13	407	1	0.4439313889359604	0.0247103854024659	440633	5632
2021-11-14	469	1	0.5164436160702139	0.0331431687232541	245365	1709
2021-11-15	1561	0	-0.1850650427397055	0.004287315537258	694383	3498
2021-11-16	1870	0	-0.4062172706107184	0.020352029617084	764054	4095
2021-11-17	1683	0	-0.1284101282306697	0.0020669098354433	718990	5691
2021-11-18	1978	0	-0.4837659585219221	0.0286573850805438	526714	3334
2021-11-19	1924	0	-0.1129784839376387	0.001599315737995	550038	3669
2021-11-20	473	1	0.1636294237818021	0.0034068021940637	223529	1672
2021-11-21	454	1	0.4735185713531801	0.0279980242903099	246360	1291
2021-11-22	1650	0	0.2402015342187864	0.0072031851491394	572752	3087
2021-11-23	1912	0	-0.1562897180760077	0.0030576399344012	766874	7285
2021-11-24	1710	0	-0.0796881606036994	0.0007967736854298	529376	3044
2021-11-25	1707	0	-0.2185528776056107	0.0059682230664257	667768	5312
2021-11-26	2156	0	-0.4136618753123428	0.0210845356371399	634751	4821
2021-11-27	902	1	-0.4071730504533205	0.0205415505638032	284311	2020
2021-11-28	949	1	-0.3720491111883203	0.0171891536194191	359026	2757
2021-11-29	2324	0	-0.3067633105272084	0.0116836264858077	683145	7153
2021-11-30	2127	0	-0.2749803872766594	0.0094095699260423	816326	5818
2021-12-01	1698	0	0.0352459390616748	0.0001559507400086	660903	4738
2021-12-02	2029	0	-0.3555850255747068	0.0156561741672268	708154	5103
2021-12-03	1889	0	-0.130202750452412	0.0021234800502112	1068193	6812
2021-12-04	503	1	0.4418327522790392	0.024390243902439	355263	2873
2021-12-05	471	1	0.4353180712578455	0.0237162390307864	274070	1503
2021-12-06	2531	0	-0.4311294764840706	0.0228556591003408	703068	4822
2021-12-07	3195	0	-0.5016452314210293	0.0307134126110968	888526	8841
2021-12-08	2259	0	0.0253178079842897	8.03727286583511e-05	981410	4953
2021-12-09	2973	0	-0.0261919734380791	8.595083841023143e-05	841667	6244
2021-12-10	1660	0	-0.0494482754139812	0.0003069418392167	577144	3313
2021-12-11	549	1	0.4269713133291279	0.0227566365698728	423134	4001
2021-12-12	765	1	0.6571072440767484	0.0522954276034005	435443	2179
2021-12-13	2472	0	-0.289680075114454	0.0104271035266412	697482	4158
2021-12-14	2210	0	-0.2876820724517809	0.0102912207490502	963083	10892
2021-12-15	2190	0	-0.3467668657140362	0.0148948898982906	908107	8917
2021-12-16	1899	0	0.096787284947338	0.0011743720458563	535174	4444
2021-12-17	3353	0	-0.6063940346886001	0.044358030597227	1071222	7759
2021-12-18	587	1	0.1086338410027953	0.0014964810559003	282168	2481
2021-12-19	629	1	-0.209720530982069	0.0055555985425692	435312	2215
2021-12-20	3802	0	-0.782079787727469	0.0720013197271008	1149631	6734
2021-12-21	2345	0	-0.2271355725837472	0.0064334127800571	894816	5870
2021-12-22	1858	0	-0.1131035699344245	0.0016032788435507	621803	3886
2021-12-23	1972	0	-0.2021784228491648	0.005106935056123	609763	5135
2021-12-24	2926	0	-0.7683963434797532	0.0696846291987978	815460	6544
2021-12-25	496	1	0.1133286853070032	0.0016339880196486	351795	3345
2021-12-26	480	1	0.2047944126460132	0.0053282561622858	245470	1192
2021-12-27	1877	0	-0.5029824463049648	0.0309346645115242	695673	4343
2021-12-28	1805	0	-0.1080964954767009	0.001465157599688	950438	6363
2021-12-29	2817	0	-0.513140822418794	0.0321158512756327	987095	6938
2021-12-30	1984	0	-0.0689928714869514	0.000596872343173	830823	6050
2021-12-31	1993	0	0.2837417352398579	0.0100187989205565	844103	5269
2022-01-01	599	1	0.0913497785882278	0.0010597166265002	431968	4108
2022-01-02	420	1	0.5804740180558324	0.04168515250009	289888	2337
2022-01-03	586	0	0.7558457747755093	0.0684590212764001	347645	2853
2022-01-04	2574	0	-0.0503602911261275	0.0003178246747528	890737	5112
2022-01-05	3476	0	-0.5512219958069541	0.036887690376223	939186	6855
2022-01-06	2814	0	-0.5817214453990283	0.0409604734268209	849466	4816
2022-01-07	2979	0	-0.6312352811574685	0.0479374440063721	907708	6327
2022-01-08	605	1	-0.2711527705005704	0.0092519832706899	435644	2950
2022-01-09	689	1	0.0200675630508091	5.101650387218104e-05	365481	2143
2022-01-10	1935	0	-0.3001856330111832	0.0112010701461561	712468	4548
2022-01-11	2676	0	-0.6106459590482015	0.044985986432188	982953	6539
2022-01-12	2051	0	-0.0157208477869481	3.1000542516923524e-05	986022	5791
2022-01-13	3682	0	-0.6244764221374637	0.0469281000391089	1075461	7756
2022-01-14	3417	0	-0.6486629962470883	0.0504862735056274	1161818	7116
2022-01-15	723	1	0.0123458358222993	1.9289565311386703e-05	329272	3062
2022-01-16	590	1	0.1941560144409574	0.0047618229537745	346512	2706
2022-01-17	1678	0	0.0828360055791491	0.0008608613784784	748569	4268
2022-01-18	2190	0	-0.1864721705202678	0.0043448648460309	853917	3947
2022-01-19	2167	0	-0.4938305814455235	0.0298296609950229	857337	4754
2022-01-20	3155	0	-0.5559898908201201	0.0375173193537262	892563	7019
2022-01-21	3420	0	-0.7185786184517491	0.0613717418025896	828749	4777
2022-01-22	704	1	-0.2876820724517809	0.0103888661264059	503315	4537
2022-01-23	554	1	-0.3053816495511819	0.0117488097945407	282393	2928
2022-01-24	2355	0	-0.5218754599525757	0.0332078819421326	1010179	6567
2022-01-25	8325	0	-0.7573822576047619	0.0677131101615677	1633242	10634
2022-01-26	3770	0	-0.6645543545661022	0.0528727075499564	1008464	6961
2022-01-27	8050	0	-0.6947515447738049	0.0574939658137417	1977735	12814
2022-01-28	6090	0	-0.5899629443247145	0.0420336133471938	1401035	8757
2022-01-29	653	1	-0.4535649029025756	0.0255235603009533	381098	2853
2022-01-30	381	1	-0.2231435513142097	0.0063576512047124	198357	1183
2022-01-31	352	0	-0.0240975515790605	7.436326465015686e-05	229491	1817
2022-02-01	352	0	0.127833371509885	0.0020983663654847	170291	1936
2022-02-02	371	0	-0.251314428280906	0.0080666556811825	172222	801
2022-02-03	328	0	0.0	0.0	200573	1202
2022-02-04	491	0	0.3242396681855786	0.0132358776470981	295848	1546
2022-02-05	417	1	0.4315762521118502	0.023427771038688	317442	1951
2022-02-06	591	1	0.1921600057942426	0.0046694490066021	382719	2911
2022-02-07	2743	0	-0.2260379093405742	0.0063692524500085	670946	4350
2022-02-08	2775	0	-0.2933204281060474	0.0106887052182037	733507	4958
2022-02-09	1665	0	0.0880473244561503	0.000972883507424	660154	4781
2022-02-10	1874	0	-0.1133286853070031	0.0016104261483036	693337	4146
2022-02-11	2973	0	-0.4539174914941112	0.0252787776140482	966019	6479
2022-02-12	559	1	0.1302651948379015	0.0021522758338884	312495	2198
2022-02-13	445	1	0.0625203569813339	0.0004987393289078	217629	1426
2022-02-14	2369	0	-0.5538115865178277	0.0372687476304768	780111	4385
2022-02-15	1840	0	-0.3071948866753626	0.0117304498067247	626426	4068
2022-02-16	1694	0	-0.2087190286449795	0.0054449840527067	721344	5134
2022-02-17	1910	0	-0.4851007325275547	0.0288289823118752	1564027	7320
2022-02-18	1759	0	-0.1875666767471023	0.0044009860974157	644153	4452
2022-02-19	392	1	0.2806149052286885	0.0100052636100952	291158	2184
2022-02-20	338	1	0.5826053061601215	0.042410380215218	288130	1927
2022-02-21	1399	0	0.0694094513721676	0.0006055559449624	663147	4215
2022-02-22	2290	0	-0.3789599887281674	0.0177451694961539	814587	5705
2022-02-23	1393	0	0.092373320131015	0.001071646603552	604891	3364
2022-02-24	3405	0	-0.5934893280143011	0.0425601265037514	1037214	6637
2022-02-25	2409	0	-0.2815119338816252	0.0098549195704407	1017749	7480
2022-02-26	325	1	0.2513144282809061	0.0080952507956829	278253	2270
2022-02-27	311	1	0.4648885285789651	0.0272842141714775	227238	1379
2022-02-28	1516	0	-0.125163142954006	0.0019652685411151	685632	4869
2022-03-01	1400	0	-0.0623431305741355	0.0004884005175327	658486	4032
2022-03-02	1449	0	-0.1410785982599054	0.0024968129741861	821633	3762
2022-03-03	1751	0	-0.4092458309480705	0.0206707684329784	556006	3219
2022-03-04	2173	0	-0.5190243675457717	0.032874258224197	997843	7254
2022-03-05	376	1	-0.037740327982847	0.0001825798548492	664158	3138
2022-03-06	420	1	-0.0920188987202521	0.0010822513993241	444431	2328
2022-03-07	4632	0	-0.683790387149064	0.0558184483433817	1116972	6763
2022-03-08	7529	0	-0.6899551225206033	0.0567456085290852	1574559	9164
2022-03-09	9606	0	-0.6399386969980874	0.0491315492395145	1797962	10327
2022-03-10	4880	0	-0.4697791875435252	0.0270040988051911	1546883	11208
2022-03-11	4647	0	-0.4282042784215924	0.0225250396044869	989844	5267
2022-03-12	550	1	-0.2369097470783577	0.0070988837370357	495612	3189
2022-03-13	488	1	-0.2475620786623556	0.0077651054871314	539556	4719
2022-03-14	6103	0	-0.7845434610431339	0.0723881907733303	1568154	7873
2022-03-15	13789	0	-0.8778416507608442	0.0892036214148783	2416058	14342
2022-03-16	9720	0	-0.5937899677480163	0.0425422565579128	5095078	12172
2022-03-17	4132	0	-0.4582902474897753	0.025739002170383	1415081	8853
2022-03-18	2772	0	-0.2827437908111983	0.0099386364586938	1137555	7298
2022-03-19	493	1	0.4551885434605949	0.0258278148037742	530412	2369
2022-03-20	514	1	-0.1790482314489854	0.0040663798889207	603598	5019
2022-03-21	2134	0	-0.374974941350377	0.0173862869233416	1079186	8565
2022-03-22	1990	0	-0.2294584121728841	0.0065718924611057	902153	4478
2022-03-23	2469	0	-0.2491641000161059	0.0077343630811084	1283680	8356
2022-03-24	2665	0	-0.4870822811466708	0.0290239466938415	990154	6464
2022-03-25	3677	0	-0.8122065405759336	0.0773123270796263	1169091	5491
2022-03-26	558	1	-0.1292117314800062	0.0021173847617652	632293	6312
2022-03-27	493	1	-0.2996582634984965	0.0113533428586073	284800	2275
2022-03-28	3133	0	-0.4669991202254369	0.0267219137388537	1390399	9501
2022-03-29	3617	0	-0.5910021017560934	0.0422154821596336	1019590	5583
2022-03-30	2674	0	-0.1448139493148341	0.002623038185134	1030214	6778
2022-03-31	2303	0	-0.3519764231571781	0.0153383888521427	1020309	5282
2022-04-01	2292	0	-0.2881457868120496	0.0103224558241707	1014194	5983
2022-04-02	336	1	0.3184537311185346	0.012932526702619	315322	2230
2022-04-03	242	1	0.241162056816888	0.0075251905479323	174952	738
2022-04-04	356	0	0.1335313926245225	0.0022921855399475	509087	2768
2022-04-05	342	0	0.1499401472909148	0.0028816787901893	259307	1317
2022-04-06	1783	0	-0.2221861553578824	0.0061655511707204	912179	5568
2022-04-07	3111	0	-0.7530453221410143	0.0670826026481099	1149511	6700
2022-04-08	2139	0	-0.4954299382880171	0.0300227787312173	998960	5796
2022-04-09	355	1	-0.1726127426669937	0.003813405891035	352555	2060
2022-04-10	392	1	0.0	0.0	492892	2774
2022-04-11	4919	0	-0.7868977031726234	0.0728124696997086	1188193	6502
2022-04-12	3988	0	-0.5191143109079681	0.0328255547068497	1505501	9550
2022-04-13	3220	0	-0.6048174118170572	0.0441483492149321	1345073	11343
2022-04-14	2613	0	-0.3921947711872677	0.01898193223753	1027627	6381
2022-04-15	3440	0	-0.7539633916096513	0.0672249612899036	1122097	5939
2022-04-16	514	1	-0.2369097470783577	0.0070988837370357	373443	2804
2022-04-17	453	1	-0.5209012757547322	0.0336265985549849	667700	5049
2022-04-18	2212	0	-0.5094733585159771	0.031699531294234	673324	3281
2022-04-19	2169	0	-0.4958491695764334	0.0300694169551966	879554	5857
2022-04-20	3890	0	-0.7709046952828978	0.0700864974144338	1589999	9465
2022-04-21	9335	0	-0.7991369945708988	0.0748989162565418	1875831	11517
2022-04-22	5458	0	-0.6581735562704965	0.0518771636994976	1438453	9322
2022-04-23	751	1	-0.6346509738783367	0.0488428565241533	555163	3962
2022-04-24	738	1	-0.368830974928384	0.01696759018721	536012	3076
2022-04-25	19204	0	-0.8699028602764548	0.0877013489476954	3461964	24402
2022-04-26	11609	0	-0.8769296579935748	0.0890406826706694	2865678	20046
2022-04-27	7980	0	-0.6331036050305093	0.0481349867743055	2445158	16685
2022-04-28	4546	0	-0.4877032063451364	0.0290600218772233	2610000	18840
2022-04-29	3931	0	-0.0993983862550641	0.0012359878773526	2061988	18598
2022-04-30	583	1	-0.5108256237659907	0.0322341994476179	747872	6513
2022-05-01	349	1	-0.2464004134784769	0.0077406685308054	756447	5609
2022-05-02	363	0	-0.5207759546191588	0.0338181449221876	340037	1673
2022-05-03	389	0	-0.2545298651348804	0.0082523279069889	611824	4255
2022-05-04	598	0	-0.5805589617806659	0.0412589770076833	575825	3713
2022-05-05	2405	0	-0.2492407165376837	0.0077382360538654	1293925	8672
2022-05-06	5339	0	-0.6508417926583442	0.050779143483039	1663825	9821
2022-05-07	607	1	-0.4168938039317871	0.0216371752337167	528311	3703
2022-05-08	435	1	-0.086074608771243	0.0009456266890385	299639	2142
2022-05-09	3170	0	-0.5992092413551803	0.0433634984076904	1427770	8687
2022-05-10	3670	0	-0.2816914683146239	0.0098568072797996	1432044	9352
2022-05-11	3705	0	-0.3642942450285281	0.0163934426229508	1279586	7740
2022-05-12	3380	0	-0.4480621078009053	0.0246329765417394	1305464	7164
2022-05-13	2544	0	-0.3542375189014909	0.0155313938122092	1041459	9089
2022-05-14	487	1	0.3165176220916682	0.0126203296299832	520316	3643
2022-05-15	532	1	0.3194307707663613	0.0128533978541253	408687	2030
2022-05-16	2882	0	-0.3910993383061307	0.0188685503269164	1736700	11992
2022-05-17	2414	0	-0.258073897357665	0.0082939440904776	1892082	10060
2022-05-18	3056	0	-0.4151172023462809	0.0212124923519405	997167	8994
2022-05-19	4979	0	-0.2843207247490761	0.0100349165289883	1467772	12177
2022-05-20	3666	0	-0.1375903888616508	0.0023665159354374	2273414	24772
2022-05-21	621	1	0.1778869597260889	0.0040069703340777	1121182	14264
2022-05-22	560	1	0.4089677386593665	0.020902161760259	558493	3850
2022-05-23	2092	0	-0.0463403372587019	0.0002694076448407	1100683	6893
2022-05-24	6580	0	-0.7680916228586332	0.0695465762048304	1469039	10267
2022-05-25	3196	0	-0.4285208844080903	0.0225752477696562	1407635	9135
2022-05-26	3042	0	-0.3421786876976208	0.0144953413693535	1504261	10886
2022-05-27	3674	0	-0.4736874645961628	0.0274613943138057	2057161	21687
2022-05-28	645	1	0.2791713827838723	0.0098069549648481	1494675	12227
2022-05-29	446	1	0.4286680051878282	0.0230532530658805	398255	3199
2022-05-30	2997	0	-0.2206577055375016	0.0060704536466282	1468369	10492
2022-05-31	3491	0	0.0175250925553808	3.8474116552333903e-05	1958145	25395
2022-06-01	2723	0	-0.2658660189212167	0.0087959575364984	938827	5050
2022-06-02	2402	0	0.0157483569681391	3.109841467252572e-05	1002583	4265
2022-06-03	390	0	0.5280674302004967	0.0346259429924122	376524	2263
2022-06-04	285	1	0.2198594761130198	0.0061920100000935	518726	7600
2022-06-05	411	1	-0.0210534091978323	5.6588291927672785e-05	613567	2852
2022-06-06	2602	0	0.1026170297120754	0.0013186476850911	1557870	7842
2022-06-07	2665	0	-0.2249329940821944	0.0063079585279005	1005724	5054
2022-06-08	4295	0	-0.4023055478177958	0.0199295764750331	1218737	5979
2022-06-09	4043	0	-0.3946783194936052	0.0191949794724294	1200822	7081
2022-06-10	3520	0	-0.0624211063237168	0.0004878834286915	1469927	7912
2022-06-11	625	1	-0.0986715275070296	0.0012330926363719	563964	4235
2022-06-12	546	1	0.2006706954621512	0.0050907778521274	494721	2416
2022-06-13	3588	0	-0.3547592345405934	0.0155590448402261	1479795	8691
2022-06-14	10014	0	-0.1661268708739739	0.0034423352786281	3189462	18424
2022-06-15	11100	0	-0.2262580288978278	0.0063692524500085	3104610	16859
2022-06-16	7020	0	-0.248603951627274	0.0076840961989731	2707300	17366
2022-06-17	7111	0	-0.3742159325202797	0.0172710079730392	1851279	10157
2022-06-18	373	1	-0.0879687729459571	0.0009881425338211	425852	2466
2022-06-19	406	1	0.535142931416697	0.0355780706481365	415988	1704
2022-06-20	2094	0	-0.1342902139585184	0.0022585381957462	948645	5501
2022-06-21	3090	0	-0.5202153641158297	0.0329785210877913	1130710	6690
2022-06-22	3905	0	-0.6090415997684835	0.044722569913347	1882624	10569
2022-06-23	3101	0	-0.2660308274018627	0.0088033385759834	919984	4869
2022-06-24	2659	0	-0.2411620568168881	0.0072468741870608	1068079	5317
2022-06-25	423	1	0.4054651081081644	0.0206654944667452	459320	2257
2022-06-26	381	1	0.2341933875007947	0.0069878811572003	736017	5439
2022-06-27	2801	0	-0.0819480750330829	0.0008410706451293	1175361	7847
2022-06-28	3102	0	0.0148701624794514	2.7708207946175456e-05	1717198	9609
2022-06-29	4616	0	-0.4333326492708807	0.023056977589405	1829217	11539
2022-06-30	3458	0	-0.3265584414542804	0.0132120605350299	1641494	10569
2022-07-01	2451	0	-0.3884601201872065	0.018629730338639	1188510	5830
2022-07-02	378	1	-0.1144103511777442	0.0016817333742304	373121	2733
2022-07-03	375	1	0.2058520542041488	0.0054118442313874	343029	1701
2022-07-04	1865	0	-0.034861918166219	0.0001525640301037	950778	5730
2022-07-05	3681	0	-0.4647750662766932	0.0264597547451572	1315072	6007
2022-07-06	5234	0	-0.6764453309420138	0.0546706951457217	1495669	7177
2022-07-07	2601	0	-0.3289387550901608	0.0134152345196363	1159929	5413
2022-07-08	2478	0	-0.4407138710434312	0.0238708962535162	1161856	7825
2022-07-09	314	1	0.1022788491204182	0.0013452120679871	502955	5207
2022-07-10	327	1	0.3184537311185346	0.0128829856597546	398092	1798
2022-07-11	4127	0	-0.8625900536838434	0.0864424070350631	1576238	11588
2022-07-12	4369	0	-0.8469608763907543	0.0835466921388456	1476828	7439
2022-07-13	2758	0	-0.7162349953060093	0.0610103591473584	1082400	5220
2022-07-14	2417	0	-0.4233227255081708	0.0220491831401892	1179868	7576
2022-07-15	4330	0	-0.9333020777006916	0.0999520766340955	1137375	5344
2022-07-16	416	1	-0.2793138227812644	0.0098621623608173	388456	3093
2022-07-17	440	1	-0.4911205526866583	0.0299713705417087	517055	3120
2022-07-18	1890	0	-0.234839591077401	0.0068782045018516	909998	4521
2022-07-19	1764	0	-0.4639786504692019	0.026413525069341	1106559	7066
2022-07-20	1959	0	-0.3568781753183567	0.0157648881150174	1182446	5427
2022-07-21	2950	0	-0.8236619796450423	0.0793699928388892	1011539	4920
2022-07-22	3607	0	-0.9095329567810584	0.0953556970644778	955728	5722
2022-07-23	293	1	0.0307716586667536	0.0001220777639902	389585	2251
2022-07-24	293	1	-0.6190392084062235	0.0474390304257981	467358	2265
2022-07-25	3012	0	-0.9518816769768575	0.1036931423541641	1098028	6060
2022-07-26	2023	0	-0.5656161217444573	0.0388266571967879	743763	3695
2022-07-27	2020	0	-0.7806805599626394	0.0718633881365716	1147116	6222
2022-07-28	2649	0	-0.5199609841950905	0.0329476702231189	1381636	8740
2022-07-29	6873	0	-0.8352495218710292	0.0813646697688165	2179903	14395
2022-07-30	1071	1	-0.8270163539679531	0.0803501412412523	781193	5265
2022-07-31	841	1	-0.4937311904066905	0.0299764054014314	1628771	18218
2022-08-01	3517	0	-0.4448357575388088	0.0242799650290165	2565762	15105
2022-08-02	8263	0	-0.8147634110493206	0.0776639104020522	1685506	7928
2022-08-03	3124	0	-0.7805327390319577	0.0717431214763425	1390522	7647
2022-08-04	3372	0	-0.7352235040424108	0.0640799004365505	1465252	7022
2022-08-05	2115	0	-0.3025880915374083	0.0113711127453627	1110634	7268
2022-08-06	297	1	0.3001045924503381	0.0114783287874723	485836	2226
2022-08-07	308	1	-0.0606246218164348	0.0004705838323287	412834	3283
2022-08-08	1399	0	-0.322773392263051	0.0129442250391377	988805	5503
2022-08-09	1709	0	-0.2971873159492091	0.0109816402338731	979799	5744
2022-08-10	2021	0	-0.5305038806870334	0.0342858767825633	924885	5006
2022-08-11	2420	0	-0.1397619423751587	0.0024432139690447	1212336	7895
2022-08-12	1789	0	-0.3694596868755344	0.0168860546487445	791497	4370
2022-08-13	256	1	0.4054651081081644	0.0209674157121256	238937	1570
2022-08-14	278	1	0.0	0.0	268868	2224
2022-08-15	1481	0	-0.1952249616298625	0.0047676414295805	1035437	4066
2022-08-16	1550	0	-0.2480729343567351	0.0076762726976028	2274879	15027
2022-08-17	1639	0	-0.0878808666540077	0.0009684689660691	934748	6579
2022-08-18	1740	0	-0.5182606022535089	0.0327835683035335	764079	4411
2022-08-19	2381	0	-0.8877041841127383	0.0912704935667569	949123	5727
2022-08-20	336	1	-0.4396982797504065	0.0242605344462112	308561	2275
2022-08-21	265	1	-0.3044891907681621	0.0118179269623096	633607	1857
2022-08-22	1424	0	-0.1236728297124469	0.0019179390182815	682509	3069
2022-08-23	1748	0	-0.3714867544663149	0.0170683014038585	1016024	7273
2022-08-24	5030	0	-0.9511924879002894	0.1034639713834436	1170016	6435
2022-08-25	3287	0	-0.7250082826289294	0.0624106125490317	1689958	13179
2022-08-26	2473	0	-0.843033461600746	0.0829263947914806	1063547	7943
2022-08-27	612	1	-0.6253245842211842	0.0475189028361322	448364	3047
2022-08-28	443	1	-0.5004628367304442	0.0309995161423999	207953	1521
2022-08-29	2182	0	-0.529079064075341	0.0340951770744877	770302	5040
2022-08-30	2746	0	-0.6509468260695689	0.050843402867339	1693721	14156
2022-08-31	4851	0	-0.818755857047719	0.0784182557865145	1370883	9155
2022-09-01	3380	0	-0.956018223196144	0.1044967359734863	1267272	9447
2022-09-02	2660	0	-0.7925810775481322	0.0738673418667568	1476233	7083
2022-09-03	433	1	-0.2744368457017603	0.0095141595401263	373318	1987
2022-09-04	327	1	-0.0565122102633423	0.0004082465979484	228198	1733
2022-09-05	2064	0	-0.6849743388040709	0.0560927770672824	760968	4430
2022-09-06	1983	0	-0.2678232638021776	0.0089287501787662	631509	3853
2022-09-07	1717	0	-0.4160043219963355	0.0213329691796133	853753	4994
2022-09-08	2217	0	-0.6518496234618248	0.0510087781733096	915110	5970
2022-09-09	1797	0	-0.227490525161866	0.0064570312812828	778581	6043
2022-09-10	249	1	0.1973594341584952	0.00501256289338	502544	3050
2022-09-11	165	1	0.4274440148269396	0.0236544936114355	262734	1246
2022-09-12	239	0	0.1022788491204182	0.0013452120679871	157728	587
2022-09-13	1685	0	-0.4826964560441545	0.0285414332611961	525577	3789
2022-09-14	2827	0	-0.589606501619105	0.0420259004658344	829494	5295
2022-09-15	5038	0	-0.7997151453961888	0.075032468443178	1335303	8553
2022-09-16	6129	0	-0.941883180252907	0.1015966477771546	1195444	7291
2022-09-17	660	1	-0.7719280584130597	0.0708853013411697	628032	4252
2022-09-18	686	1	-0.9418862790631188	0.1026173852433868	609672	5041
2022-09-19	4088	0	-0.8350022686496092	0.0813667316363436	958510	6456
2022-09-20	2951	0	-0.7370603676498733	0.0643990075037299	1308418	9414
2022-09-21	3127	0	-0.6489948540534318	0.0505384293677699	1072143	7284
2022-09-22	3329	0	-0.8000103261023066	0.0751400966887253	1214698	8536
2022-09-23	5824	0	-0.8726799336586208	0.0882806168832329	1439188	10531
2022-09-24	716	1	-0.6710060546827318	0.0543073048970685	600296	6178
2022-09-25	593	1	-0.6210438866586014	0.0469307219654639	417446	4007
2022-09-26	5062	0	-0.9107822001443194	0.0955451390165993	1046149	6101
2022-09-27	3664	0	-0.603018359497618	0.0438684800836395	1087237	7126
2022-09-28	5948	0	-0.908468006192946	0.0950814843038235	1598969	11718
2022-09-29	5128	0	-0.8211252070679127	0.0788320559235885	1706712	16246
2022-09-30	4784	0	-0.6548455851184269	0.0513722743326032	1327662	10080
2022-10-01	445	1	-0.2350383389663589	0.0069710513821793	504594	3760
2022-10-02	329	1	-0.1971680649109491	0.0049539623320138	308661	4545
2022-10-03	365	0	-0.401440957808439	0.0202041028867288	383627	3070
2022-10-04	352	0	-0.0483185772708076	0.000297486247844	458938	2910
2022-10-05	397	0	-0.0160003413464411	3.251873893195256e-05	317716	3161
2022-10-06	356	0	0.235314086934465	0.0070080272976826	556126	3429
2022-10-07	513	0	-0.3761687386197335	0.0176585129974564	531362	2463
2022-10-08	566	1	-0.14799681425288	0.0027630007600694	266913	1026
2022-10-09	456	1	-0.2876820724517809	0.0103919000178613	195343	748
2022-10-10	7321	0	-0.8914178627181176	0.0917960457800167	1721224	10845
2022-10-11	3829	0	-0.6673355956075794	0.05328072476274	1053787	7073
2022-10-12	5880	0	-0.6421273610632443	0.0494682446693516	1293351	10081
2022-10-13	2703	0	-0.5132179694046105	0.0321174798633371	897230	6260
2022-10-14	2670	0	-0.2385680216398414	0.0070886345741445	1172903	7614
2022-10-15	486	1	0.0459097013040779	0.0002668939852048	570587	4223
2022-10-16	520	1	-0.2522247606150514	0.0080147583771497	863415	7332
2022-10-17	1503	0	-0.0747412843978153	0.0007008661563141	843076	5982
2022-10-18	2069	0	-0.2690892393751651	0.0090108489919153	1371782	11850
2022-10-19	2438	0	-0.7109796568555017	0.0601769072497895	1130361	9202
2022-10-20	2822	0	-0.6123579256326243	0.0452062020539274	819099	5990
2022-10-21	2349	0	-0.6158043871763864	0.0457242109203811	1403152	9804
2022-10-22	283	1	0.3566749439387324	0.0161160037471184	251306	1737
2022-10-23	405	1	0.1063804035585718	0.0014406570205669	459400	3265
2022-10-24	4200	0	-0.7394755886065915	0.0647558673145106	1060082	6174
2022-10-25	4035	0	-0.7014003223166657	0.0585825113321615	1249588	10357
2022-10-26	3149	0	-0.5787949537101549	0.0405383109651583	1988233	18531
2022-10-27	2762	0	-0.6738269660021634	0.054314980563163	1391637	11498
2022-10-28	6326	0	-0.8813470277853629	0.0899031113652957	2194678	19106
2022-10-29	668	1	-0.3794896217049037	0.0179232931989619	481589	4705
2022-10-30	657	1	-0.4690562108896956	0.0272059360016786	604014	5879
2022-10-31	4065	0	-0.653274789312568	0.0511511762177696	1148631	7922
2022-11-01	3356	0	-0.4600901057245921	0.0259370909423487	1060742	8273
2022-11-02	2722	0	-0.3233294111820186	0.0129563520552562	866381	6345
2022-11-03	2505	0	-0.539137256591882	0.0353546462182067	1306520	13475
2022-11-04	2805	0	-0.2906189321250906	0.0104889046464862	1003162	10190
2022-11-05	367	1	0.1042610103244094	0.0013860020520907	296535	1797
2022-11-06	408	1	0.2420120356185925	0.007432226932295	338304	1625
2022-11-07	2406	0	-0.1627398182075785	0.0033103904403251	951970	8215
2022-11-08	2588	0	-0.5092166129602901	0.0316372679942338	958903	8207
2022-11-09	2863	0	-0.7007325519492019	0.0585235092802596	1426404	11980
2022-11-10	3356	0	-0.5572032415300389	0.0376600587590548	1166383	11464
2022-11-11	5521	0	-0.654326387427991	0.0512860599663016	1163697	7628
2022-11-12	485	1	0.1931912290308585	0.00471707326266	444176	3219
2022-11-13	358	1	-0.1971680649109491	0.0049539623320138	441690	3319
2022-11-14	2923	0	-0.6208073470173971	0.0464160231601005	1047951	8613
2022-11-15	2196	0	-0.2029073324938638	0.0051396440362214	856092	6667
2022-11-16	2316	0	-0.5930140683372708	0.0425202059651117	899570	8381
2022-11-17	2644	0	-0.549854967671726	0.0367286139996335	1085233	9547
2022-11-18	2644	0	-0.7381708619339005	0.0646113704294862	766950	5837
2022-11-19	325	1	-0.2706458852992131	0.0093041639547289	450702	2985
2022-11-20	327	1	0.0769610411361284	0.0007592695235665	293661	2592
2022-11-21	2378	0	-0.6355094377713346	0.048584383434623	833719	6782
2022-11-22	3605	0	-0.8784142475836567	0.0894254538463218	1097431	8821
2022-11-23	2889	0	-0.69647497065262	0.0578470031570634	1060996	8980
2022-11-24	2587	0	-0.7327206896244532	0.0637079456739903	1060056	8551
2022-11-25	2595	0	-0.7071989340155956	0.0595700536793497	757544	4427
2022-11-26	371	1	0.0114286958236228	1.67063442353399e-05	378873	5002
2022-11-27	400	1	-0.3364722366212129	0.0142848540118342	396879	2875
2022-11-28	3168	0	-0.5616732094037167	0.038253207927798	1471556	20187
2022-11-29	2765	0	-0.3376114051514677	0.0141119181895439	818649	6525
2022-11-30	3286	0	-0.4557187932951061	0.0254598535863697	1682840	14360
2022-12-01	7439	0	-0.7018285702128545	0.0586101603232801	2296856	23239
2022-12-02	4483	0	-0.5010074680853456	0.0306210433433596	1674489	17704
2022-12-03	676	1	0.061035890586369	0.0004718698834013	1771235	18727
2022-12-04	576	1	0.3039049079586682	0.011619506465248	729876	10686
2022-12-05	3232	0	-0.3848130635554953	0.0182640461162486	1366287	9412
2022-12-06	2405	0	-0.4663443448209461	0.0266496929245914	1044120	8757
2022-12-07	3427	0	-0.7935384735044596	0.073998174971715	831719	6485
2022-12-08	2802	0	-0.6881761678379249	0.0565407950239554	997749	9276
2022-12-09	2014	0	-0.4753086814754286	0.0276816656503894	791601	6524
2022-12-10	259	1	0.3448404862917296	0.0151755960485135	309156	2306
2022-12-11	205	1	0.1612681475961223	0.0033967724918884	213327	2741
2022-12-12	2038	0	-0.6192160274324112	0.0462383709278531	813841	7568
2022-12-13	2058	0	-0.5955367642410904	0.0428884400379732	851299	6859
2022-12-14	2167	0	-0.6480267452794757	0.0504394748348479	804740	8576
2022-12-15	1839	0	-0.4780805426713803	0.0280025561755667	716890	8251
2022-12-16	2395	0	-0.8605271573557008	0.0861504550038311	602068	5091
2022-12-17	255	1	-0.1008046991219656	0.0013061969934557	201117	1854
2022-12-18	251	1	0.0165293019512105	3.530886430136437e-05	225430	3074
2022-12-19	5252	0	-0.8084132252071747	0.0765657305123378	1023369	8929
2022-12-20	4772	0	-0.8187874796723543	0.0784243251525642	811640	7947
2022-12-21	3132	0	-0.9849583472190294	0.110335349726677	932570	6917
2022-12-22	4462	0	-1.044265151370814	0.1225449056318249	957332	7962
2022-12-23	4078	0	-1.1457908489432	0.1445253235884254	981819	8024
2022-12-24	439	1	-0.3629054936893685	0.0164822878844173	352703	2958
2022-12-25	262	1	-0.251314428280906	0.0080438886853131	227736	1736
2022-12-26	1506	0	-0.6091164317084534	0.0448434141090594	700897	9145
2022-12-27	1590	0	-0.5548054178825252	0.0374235770326412	488750	4667
2022-12-28	1959	0	-0.9140024013561427	0.0963811381532153	710067	9741
2022-12-29	1740	0	-0.8099103283155833	0.0770440787288542	643871	6497
2022-12-30	1970	0	-0.4336757235954007	0.0231363495552692	635125	7757
2022-12-31	286	1	0.0845573880280629	0.0009187894339507	306123	3745
2023-01-01	272	1	-0.4560173872709956	0.0263553034728696	205888	2145
2023-01-02	261	0	-0.0953101798043249	0.001171341587675	283594	2817
2023-01-03	1453	0	-0.0735800354938575	0.0006795931571104	567187	6378
2023-01-04	1495	0	-0.6898738552149762	0.0569333958087993	507618	3403
2023-01-05	1796	0	-0.4397201326584832	0.023777460769344	590842	4066
2023-01-06	1757	0	-0.7784809058678974	0.0715177633308626	542084	3240
2023-01-07	180	1	0.4054651081081644	0.0212001922125348	205848	2924
2023-01-08	155	1	0.6131044728864089	0.0478257499442994	163245	1236
2023-01-09	1547	0	-0.3131951738650675	0.0121870984927568	638068	5058
2023-01-10	1461	0	-0.7954260296803635	0.0745611028077951	538406	4359
2023-01-11	2171	0	-0.9741581141947038	0.1082633778926557	594011	3409
2023-01-12	2390	0	-0.793744751513219	0.0741037041777928	657091	5218
2023-01-13	2131	0	-0.7946920721657429	0.0742982383027618	590878	4559
2023-01-14	217	1	0.2542341383842408	0.0084090585550363	238101	2234
2023-01-15	189	1	0.3272129112084162	0.0139867028167306	130106	691
2023-01-16	2301	0	-0.3822280183633498	0.0180380244209712	655608	5510
2023-01-17	1693	0	-0.589903707882438	0.0421426755526804	482216	2472
2023-01-18	1372	0	-0.2798612007356005	0.0097588218016908	432397	2227
2023-01-19	1628	0	-0.3381514981409329	0.0141809123249383	468004	3057
2023-01-20	1760	0	-0.2204249270752164	0.0060672961019977	553540	2919
2023-01-21	193	1	0.2288415724288474	0.0068543223737578	245039	983
2023-01-22	132	1	0.6678293725756554	0.0571909584179366	149190	576
2023-01-23	118	0	0.8938178760220965	0.098766277693615	117279	327
2023-01-24	137	0	0.9886113934537812	0.1193052352272888	131798	590
2023-01-25	144	0	0.719122666963206	0.0659502263841413	111419	249
2023-01-26	786	0	0.0139862419747398	2.514995662028507e-05	358772	1554
2023-01-27	360	0	-0.2451224580329849	0.0077136515832307	229184	932
2023-01-28	585	1	0.4418327522790392	0.0246329765417394	339819	1393
2023-01-29	432	1	0.2981533723190763	0.0112112666342855	254513	2124
2023-01-30	3718	0	-0.5937919215618119	0.0425823092724879	961982	3611
2023-01-31	2181	0	-0.6029125936887468	0.0439192666888432	743383	3738
2023-02-01	1867	0	-0.3723295465120656	0.0171445616301439	702960	4758
2023-02-02	1967	0	-0.518523194035895	0.0328051534028908	843551	5101
2023-02-03	3584	0	-0.8044474676055557	0.0759142373961784	948140	4943
2023-02-04	289	1	-0.4936578201436253	0.0307052131741323	442368	3208
2023-02-05	318	1	0.1520162072986257	0.0029629694757138	258855	1121
2023-02-06	2292	0	-0.8184480740479525	0.0784966553970272	697707	3956
2023-02-07	1548	0	-0.689841392425446	0.0569308375989149	658188	3548
2023-02-08	2348	0	-0.9952666102153884	0.1125321167183948	794047	3712
2023-02-09	1886	0	-0.5837133395144832	0.0412763313289658	690003	3888
2023-02-10	2007	0	-0.7637929449851963	0.0689646136258824	576240	2803
2023-02-11	222	1	-0.2809023854664022	0.0102566813892129	136806	712
2023-02-12	256	1	0.0741079721537218	0.0007122508026142	547289	2306
2023-02-13	1291	0	-0.0779615414697118	0.0007632307136861	545271	3116
2023-02-14	1626	0	-0.7284539943920902	0.0631170735535352	719245	3757
2023-02-15	1572	0	-0.8698382587066142	0.0880418865213834	653204	4244
2023-02-16	5733	0	-1.1797767014508462	0.1520617641646119	1635843	8477
2023-02-17	4020	0	-1.1471504684592395	0.1448476315645761	1061714	4777
2023-02-18	377	1	-0.685425134466035	0.0571909584179366	359036	1822
2023-02-19	439	1	-0.2696635669491026	0.0092112604652347	585887	2309
2023-02-20	2961	0	-0.5163577386172864	0.0324990253984506	1051293	5689
2023-02-21	3381	0	-0.7223711426845156	0.061976034503547	994594	4851
2023-02-22	2540	0	-0.6607119048067913	0.0523214230198944	925344	4528
2023-02-23	2950	0	-0.8628020469231689	0.0865320924435852	842189	5075
2023-02-24	3323	0	-0.8872125537137344	0.0910953716338603	788591	4334
2023-02-25	336	1	-0.5947071077466928	0.0436228566891387	217596	942
2023-02-26	321	1	-0.3856624808119846	0.0187562438194052	604163	1653
2023-02-27	2827	0	-1.0256185227577912	0.1187485322512184	858341	4855
2023-02-28	2649	0	-0.9110875982625336	0.0957172585639255	732110	3914
2023-03-01	3086	0	-0.425326314525925	0.0222398971199481	909284	6362
2023-03-02	2150	0	-0.7361290031336305	0.0643058721377607	694120	4149
2023-03-03	2298	0	-0.6648582328687478	0.0529725056108171	617453	3815
2023-03-04	235	1	0.608247736773459	0.0460607985830543	273752	1651
2023-03-05	267	1	-0.1918910078101054	0.0047493154329523	273702	1604
2023-03-06	1703	0	-0.5294627497647352	0.0341739628484887	666640	4223
2023-03-07	4563	0	-0.9169700028161571	0.0967554634496851	1678098	7884
2023-03-08	2348	0	-0.789394128582657	0.0733342995142652	786479	4264
2023-03-09	2337	0	-0.891324109143694	0.0919597750452857	731545	4097
2023-03-10	3580	0	-0.8434912322656409	0.0829268410692113	1085297	6485
2023-03-11	454	1	-0.7110581071264755	0.0610303519282425	404373	6262
2023-03-12	515	1	-0.5889434030299429	0.042486820597765	566666	2095
2023-03-13	2454	0	-0.6538512766099821	0.0512948713164431	1029079	4448
2023-03-14	3184	0	-0.7198732205316709	0.0615773635966161	1087838	4871
2023-03-15	1932	0	-0.6681309862108781	0.0534931453831175	687936	3146
2023-03-16	3299	0	-0.9870172595277936	0.1107502814283479	1097995	5364
2023-03-17	2740	0	-0.6508644594005677	0.0508267505006418	830907	3985
2023-03-18	262	1	-0.3794896217049037	0.0183081843767474	169846	812
2023-03-19	258	1	-0.1431008436406733	0.0026289545457823	140942	763
2023-03-20	2387	0	-0.9180828470491366	0.097100951415056	865122	4154
2023-03-21	1420	0	-0.4455851018975896	0.0244279327164296	628001	3037
2023-03-22	1531	0	-0.6232775005994593	0.0468744550455427	479835	2043
2023-03-23	1774	0	-0.4366819558118759	0.0234583207904452	803866	4136
2023-03-24	1372	0	-0.5813190753039749	0.0410087224639086	425314	2879
2023-03-25	210	1	0.1365755350057507	0.0024367167661759	136726	799
2023-03-26	186	1	0.2646925542270821	0.0091728227122508	123320	826
2023-03-27	1997	0	-0.6989985723284093	0.05830077439499	695142	3750
2023-03-28	1936	0	-0.9423414090740976	0.1019376620409184	555522	3168
2023-03-29	2202	0	-0.967532478541392	0.1069177319744608	589264	3073
2023-03-30	3129	0	-0.8648237208180533	0.0868991241010246	788904	4518
2023-03-31	1434	0	-0.5885222294810729	0.0419885237458911	437241	2071
2023-04-01	159	1	0.4168938039317871	0.0225717423719734	125880	645
2023-04-02	192	1	0.2876820724517808	0.0107658638695976	127394	1232
2023-04-03	1297	0	-0.309321247555262	0.0119051862565285	471759	2533
2023-04-04	2051	0	-0.8186779030071546	0.0785536996385902	577986	2844
2023-04-05	307	0	0.116072171252754	0.0017316030307564	313313	1147
2023-04-06	1621	0	-0.6851790109107684	0.056190648422351	584125	3739
2023-04-07	1226	0	-0.2643865098482589	0.0087243569864878	446919	2436
2023-04-08	133	1	0.5436154465889816	0.039013634839471	206928	2528
2023-04-09	182	1	-0.0555698511548107	0.0004082465979484	130202	590
2023-04-10	2512	0	-0.891360510063428	0.0919528306297338	930466	4002
2023-04-11	1695	0	-0.6902941115775388	0.0569665069959025	615733	2463
2023-04-12	1298	0	-0.4344862974523525	0.0232726469537746	602342	3627
2023-04-13	1912	0	-0.849291084088775	0.0841448354430774	626128	4195
2023-04-14	1888	0	-0.4807655569601898	0.0283121986242355	547908	3050
2023-04-15	158	1	0.1923718926474561	0.004872015061651	125537	1195
2023-04-16	222	1	0.1397619423751586	0.0025542825879327	176582	1220
2023-04-17	2729	0	-0.4522572696149233	0.0250925858427725	959587	5839
2023-04-18	1852	0	-0.6478319843479028	0.0504411376610647	563811	3543
2023-04-19	1975	0	-0.8247235383486646	0.0796505268338709	663699	3833
2023-04-20	2262	0	-0.7718274902025861	0.0703117523066771	618976	4584
2023-04-21	5262	0	-1.1408190053113114	0.1433804066356936	1251067	8205
2023-04-22	461	1	-1.001448540214462	0.1153024204707978	269101	1897
2023-04-23	391	1	-0.3894647667617233	0.0190330466143877	330852	3373
2023-04-24	3158	0	-0.9227434627032834	0.0979443698959159	1227430	6947
2023-04-25	5321	0	-0.9672944290067184	0.106677298217545	1273175	8301
2023-04-26	2258	0	-0.6494632416983864	0.050645718127432	580749	3709
2023-04-27	1814	0	-0.8497792512385891	0.084245845721951	469495	2693
2023-04-28	1510	0	-0.3149420805473982	0.0123254862154313	406723	2992
2023-04-29	169	1	0.1941560144409574	0.00501256289338	151217	950
2023-04-30	123	1	0.0	0.0	134269	1019
2023-05-01	94	0	0.4989911661189878	0.0332739678685335	80898	360
2023-05-02	101	0	0.2047944126460132	0.0056747705916661	77255	509
2023-05-03	290	0	-0.0653827592628517	0.0005483719251134	155808	883
2023-05-04	1536	0	-0.4318903359177015	0.0229728245408957	743366	3675
2023-05-05	1735	0	-0.7091475219063865	0.0599676400835752	523521	3050
2023-05-06	252	1	-0.213574100298059	0.0059249247675063	219652	1521
2023-05-07	251	1	0.0229895182246987	6.920654702224915e-05	186015	856
2023-05-08	3160	0	-0.3982935945625143	0.0195472262333713	1066204	7236
2023-05-09	4451	0	-0.8080525163887136	0.0765187738135484	1132846	6626
2023-05-10	3232	0	-0.7854272736364016	0.0725989451096305	767946	3588
2023-05-11	1553	0	-0.7254080427781667	0.0626312596507562	551145	3516
2023-05-12	3622	0	-0.9187047342534362	0.0971362012785579	862032	5539
2023-05-13	340	1	-0.6390799592896695	0.050208467221417	201338	1122
2023-05-14	326	1	-0.2318016140573243	0.0068543223737578	183991	972
2023-05-15	3400	0	-0.6371460403128758	0.0487744049040521	853792	3719
2023-05-16	2475	0	-0.9338350415250646	0.1001744960827127	614958	3518
2023-05-17	2090	0	-0.7190614693254157	0.0615225943618862	564815	3696
2023-05-18	1951	0	-0.812410601386763	0.0774503853586553	650435	4020
2023-05-19	2050	0	-0.8334736163172968	0.0812325067429886	540212	3447
2023-05-20	282	1	-0.1262937253242921	0.0020642465403928	198711	1041
2023-05-21	300	1	-0.0458095360312942	0.0002704530137359	214689	1099
2023-05-22	1639	0	-0.7009051713708846	0.0586651933162519	601535	3179
2023-05-23	3831	0	-1.0784951465085102	0.1298639049589586	1169950	7595
2023-05-24	4946	0	-0.9095024156070346	0.0953028639546005	1819095	15472
2023-05-25	5735	0	-0.9403164708123646	0.1012977572871159	1257285	7432
2023-05-26	3092	0	-0.8764934025976185	0.0890950891390187	986997	4018
2023-05-27	277	1	0.0655972824858132	0.0005557099623366	191983	1093
2023-05-28	268	1	0.2984929885559965	0.0114575926468124	250572	1153
2023-05-29	2428	0	-0.7049816382069481	0.0592235708491311	765161	3874
2023-05-30	3089	0	-0.6651468647398333	0.0529739565247776	880970	4673
2023-05-31	3364	0	-0.695281653088578	0.0576393796765214	914073	5946
2023-06-01	2399	0	-0.5529371091161176	0.0371360027737188	771157	4016
2023-06-02	1644	0	-0.4271145798050177	0.0224684615753506	567249	3889
2023-06-03	199	1	0.2876820724517808	0.0107658638695976	113308	934
2023-06-04	246	1	0.1900436028878648	0.0046936373844185	130913	772
2023-06-05	1859	0	-0.500621453591749	0.0306493624289926	524355	3790
2023-06-06	4405	0	-1.095787428032555	0.1335666711007389	875590	6414
2023-06-07	2870	0	-0.946053712345441	0.1025486706127921	885325	5244
2023-06-08	2929	0	-0.918535401727979	0.0971456449431408	721626	6134
2023-06-09	1863	0	-0.5578058326901832	0.037813496269524	462959	4684
2023-06-10	214	1	-0.3327057538257361	0.0143050696871321	110260	858
2023-06-11	297	1	-0.0870113769896298	0.000979412979109	274125	1941
2023-06-12	1609	0	-0.4836092813015141	0.0286604855714798	793078	2851
2023-06-13	1577	0	-0.3736570009119388	0.0172806071765129	514922	3415
2023-06-14	2195	0	-0.6534210765603273	0.0512465778837939	637166	3770
2023-06-15	1705	0	-0.359200487698769	0.0159749946251678	526379	3361
2023-06-16	1433	0	-0.1548983434134888	0.0030062365088749	453394	2943
2023-06-17	218	1	0.239229689065834	0.0074639049084973	135038	1193
2023-06-18	228	1	0.5555258026838976	0.039013634839471	196200	1276
2023-06-19	1609	0	-0.4550342641375751	0.0254385831030663	513848	3160
2023-06-20	1559	0	-0.6176396280518002	0.0460607985830543	434673	2892
2023-06-21	3693	0	-0.8890489039109261	0.0914296886711947	699850	6521
2023-06-22	368	0	-0.7084146526907338	0.0608801524299817	125674	963
2023-06-23	511	0	-1.2381641690742151	0.1675487961936603	208598	1199
2023-06-24	397	1	-1.3753652905877003	0.2013304978854164	208478	755
2023-06-25	453	1	-0.6690496289808848	0.054355857170641	275857	1386
2023-06-26	5224	0	-0.9471693737100412	0.1026636156266744	884777	7635
2023-06-27	2512	0	-0.608225332579393	0.0446388119035544	556621	4972
2023-06-28	2995	0	-0.8443326988373687	0.0831223696123143	632850	5899
2023-06-29	1824	0	-0.7458639627323497	0.0659753083598595	460306	3639
2023-06-30	1720	0	-0.3225288037819491	0.0129152626015434	456810	2952
2023-07-01	201	1	-0.052643733485422	0.0003652968158416	148604	1415
2023-07-02	242	1	-0.0769610411361283	0.0007692308830661	432862	2981
2023-07-03	1628	0	-0.3127281043778686	0.0121513956319255	506640	3394
2023-07-04	1229	0	-0.4493369924371765	0.0248602823142396	442822	6961
2023-07-05	2020	0	-0.8418482556196389	0.0827711365421246	520906	3727
2023-07-06	2875	0	-0.9182009521302744	0.09708529484418	572174	4166
2023-07-07	2810	0	-0.8867613951285171	0.0910434225885541	538364	4139
2023-07-08	240	1	-0.3083013596545165	0.0123420948472675	211826	999
2023-07-09	315	1	-0.0289875368732522	0.0001081373347309	233216	1426
2023-07-10	1853	0	-0.688058111052474	0.056591401659083	422735	2827
2023-07-11	1484	0	-0.5618385050096745	0.0383776304255004	433038	2839
2023-07-12	3418	0	-0.9664224895841956	0.1065799958986015	934549	6891
2023-07-13	2267	0	-0.594504644442475	0.0427308810316392	628726	5302
2023-07-14	1712	0	-0.5994616964826223	0.043467749018723	477506	3389
2023-07-15	180	1	0.5753641449035618	0.0422707784685734	122683	912
2023-07-16	227	1	0.2876820724517808	0.0107253616604432	181614	1059
2023-07-17	3833	0	-1.031692409031472	0.1199436788024557	873995	6569
2023-07-18	2908	0	-0.9625916654619452	0.1058551226292268	730162	6339
2023-07-19	3861	0	-0.7398081743011719	0.0648271745084667	743111	6990
2023-07-20	5569	0	-0.9669125274115964	0.10659476751259	1545309	11782
2023-07-21	4614	0	-1.0201489089325175	0.1174960455487408	707579	7257
2023-07-22	373	1	-0.3754842758962285	0.017735397156143	251924	1923
2023-07-23	356	1	-0.3046604089861988	0.0117647058823529	406298	2151
2023-07-24	3443	0	-0.8645287973155655	0.0868262209883217	1214911	8012
2023-07-25	4478	0	-0.5581051099031533	0.0377644891388404	1474249	9880
2023-07-26	3734	0	-1.053074159885055	0.1244550086189688	891923	6436
2023-07-27	3513	0	-0.926862670799554	0.0987369796591366	669192	5376
2023-07-28	4033	0	-0.4803334787473123	0.0282093666306595	1085671	8716
2023-07-29	404	1	-0.1612681475961222	0.003318106320944	228646	1834
2023-07-30	450	1	0.2055992416633001	0.0053651653892443	377749	2408
2023-07-31	3073	0	-0.7100836900908436	0.0600051113500738	1027710	6795
2023-08-01	2725	0	-0.568042107929117	0.0391218974809727	906855	5889
2023-08-02	3673	0	-0.7186913536073714	0.061371586821038	1117629	9522
2023-08-03	3178	0	-0.6433701866903588	0.04970642952252	939181	6638
2023-08-04	3840	0	-0.6738739697483705	0.0542895593727401	727205	5051
2023-08-05	351	1	0.0637158143861077	0.0005204267851827	393679	2422
2023-08-06	346	1	0.0689928714869514	0.0006114637790296	417750	1554
2023-08-07	3111	0	-0.6683011819734145	0.0534580160566962	632830	4358
2023-08-08	3209	0	-0.7694036241682445	0.069839114360705	657117	3914
2023-08-09	4307	0	-0.8853071863541878	0.0906975594128379	940492	6906
2023-08-10	3354	0	-0.7559731410013426	0.0675466216428977	849304	8810
2023-08-11	10508	0	-0.7972463969124451	0.0745542669028866	1557132	14820
2023-08-12	874	1	-1.0782922861771522	0.1308254974380137	429958	3259
2023-08-13	816	1	-0.7156200364120039	0.0613973151540636	501255	2775
2023-08-14	7077	0	-0.7364042520785314	0.0642149552231672	1098833	9188
2023-08-15	5569	0	-0.9464158795429513	0.1025104612726156	906470	7599
2023-08-16	6840	0	-0.9610306677445642	0.105394160496065	1070797	9909
2023-08-17	5069	0	-0.6098395115077999	0.0448076043669607	984177	6844
2023-08-18	6848	0	-0.9510313180640124	0.1034014612163031	1389868	11578
2023-08-19	920	1	-0.6294740856988031	0.0480078539028081	665542	5169
2023-08-20	805	1	-0.4870980626050356	0.0292532105484395	400727	2763
2023-08-21	10970	0	-0.8972532553425702	0.0928849144219388	1692303	15643
2023-08-22	9005	0	-0.949611722900248	0.1030930443099965	1005761	9282
2023-08-23	9460	0	-1.066132823322993	0.1270894402802357	1469816	13728
2023-08-24	5959	0	-0.91840862888889	0.0970054692879758	728660	6255
2023-08-25	9318	0	-1.0917775760306268	0.1325889627096099	1157972	11627
2023-08-26	800	1	-0.4958491695764334	0.0302791249650142	527383	4099
2023-08-27	1820	1	0.0708430107751128	0.0006294214429622	676477	5955
2023-08-28	19135	0	-0.9665899876032944	0.1064421252566341	4116651	25455
2023-08-29	4453	0	-0.4225386935840451	0.0219421171412081	929180	6454
2023-08-30	3520	0	-0.678718898659881	0.0550469267981434	755433	4864
2023-08-31	4511	0	-0.8481261549760984	0.0837585529837627	974371	6864
2023-09-01	3917	0	-0.8420079192619058	0.0826651094008239	985550	7616
2023-09-02	703	1	-0.3859930046953441	0.0185892685663742	319769	2941
2023-09-03	638	1	-0.1947056159936762	0.0048010224183161	483585	5016
2023-09-04	414	0	0.4054651081081644	0.0206654944667452	413674	3760
2023-09-05	3841	0	-0.9467808986319424	0.1026485249341714	689194	5789
2023-09-06	2707	0	-0.8490175512667303	0.0840116305384534	610101	5103
2023-09-07	6433	0	-0.9851303349111168	0.1102609172850284	1301271	10856
2023-09-08	4527	0	-0.8656872440545774	0.0870104956209096	1094477	8690
2023-09-09	383	1	-0.2691286645560332	0.0092204479766468	244859	1629
2023-09-10	510	1	0.0170944333593	3.715883545496457e-05	264511	2019
2023-09-11	2593	0	-0.6049802112006945	0.0441843148145681	765381	4227
2023-09-12	2688	0	-0.7437246553034731	0.0655254765424734	621909	4150
2023-09-13	6311	0	-0.9513520401309744	0.1034728741924495	1022230	8432
2023-09-14	4870	0	-0.9003200186210742	0.093548884635447	1056015	8474
2023-09-15	5166	0	-0.9256286605077592	0.0984317945309811	972400	8065
2023-09-16	604	1	-0.5344572282992678	0.0352472221145599	296173	3116
2023-09-17	650	1	-0.4799981599707312	0.0285180214936291	315041	1887
2023-09-18	3070	0	-0.7746970475240531	0.0707505996765089	587475	5054
2023-09-19	4426	0	-1.1215688204667198	0.1391874792119435	952686	6683
2023-09-20	1703	0	-0.8520170763188502	0.0847022005224774	859221	7844
2023-09-21	8558	0	-0.896729584853229	0.0928035462299229	1744788	10663
2023-09-22	4483	0	-0.4835334814779832	0.0285708164900629	768160	5895
2023-09-23	264	1	0.4307829160924543	0.0234707032271784	203725	1528
2023-09-24	412	1	-0.325422400434628	0.013381115021308	281952	1289
2023-09-25	3109	0	-0.7923955659995063	0.0738206654636358	735992	5546
2023-09-26	3293	0	-0.8404266095636939	0.0824005265901522	695395	5793
2023-09-27	2806	0	-0.5876056858047107	0.041759605669708	591741	3902
2023-09-28	2181	0	-0.3548908221452309	0.0155856359027295	571779	4123
2023-09-29	298	0	0.322773392263051	0.0132358776470981	402051	1852
2023-09-30	152	1	-0.4228568508200336	0.0239154643198413	205089	1093
2023-10-01	163	1	0.1892419996385283	0.0048174478078807	376847	1539
2023-10-02	176	0	-0.0822380982369721	0.000893078818693	143808	728
2023-10-03	254	0	-0.5627853626967017	0.0396184579752911	267526	1369
2023-10-04	361	0	-0.8256363636060242	0.0812637671155408	287873	1714
2023-10-05	271	0	-0.1698990367953974	0.0037227439176781	182405	1013
2023-10-06	303	0	-0.2791713827838723	0.0099535142753409	152058	711
2023-10-07	294	1	-0.3169117107667193	0.0127891961781796	213917	1412
2023-10-08	383	1	-0.0600180097262529	0.0004592422745065	291058	1762
2023-10-09	3201	0	-0.8372475245337022	0.0818225431395733	601814	4492
2023-10-10	3746	0	-0.8538666629868726	0.0848360963295966	791727	7607
2023-10-11	3231	0	-0.8359907894725122	0.0815811951230406	780756	5438
2023-10-12	3048	0	-0.8305291747847532	0.080613234126159	867021	15749
2023-10-13	3381	0	-0.9243879421067744	0.0982557729062255	622752	5948
2023-10-14	488	1	0.2403853577487159	0.0073198423929412	417459	2991
2023-10-15	563	1	0.1414995622736994	0.0025351609457794	408895	4747
2023-10-16	4670	0	-0.7985608862925162	0.0748426190331602	1098145	7497
2023-10-17	3438	0	-0.795269375806776	0.0743076131370542	830801	5591
2023-10-18	6180	0	-0.8996707999311525	0.0933906712637508	1178583	12391
2023-10-19	11035	0	-0.9225557238049846	0.0977620271608088	1671392	15875
2023-10-20	8203	0	-0.8650631426674817	0.0868329813171852	1313648	12245
2023-10-21	635	1	-0.8109302162163288	0.0779189860564069	334959	2425
2023-10-22	763	1	-0.5338462747563713	0.0349556180247484	451217	3075
2023-10-23	10565	0	-1.0425509676425342	0.1220873578299731	1769342	16317
2023-10-24	4368	0	-0.6518772863617285	0.0509374471893699	1011228	8135
2023-10-25	3328	0	-0.678718898659881	0.0550469267981434	910512	5720
2023-10-26	2998	0	-0.6037516779055782	0.0439942337450531	811501	6196
2023-10-27	2390	0	-0.3231651650398544	0.0129494570979924	648715	5567
2023-10-28	327	1	-0.1484200051182733	0.0028164662410434	372949	4671
2023-10-29	336	1	-0.365113812584597	0.0169054441343579	221644	1374
2023-10-30	1712	0	-0.3260712034159286	0.0131966787014499	589573	3780
2023-10-31	2585	0	-0.7134994094088438	0.060580362969844	808234	6780
2023-11-01	2113	0	-0.6611078268153286	0.0524165729018312	713360	4384
2023-11-02	3391	0	-1.072636802264849	0.1286338869086609	833852	6439
2023-11-03	2135	0	-0.4730232591194555	0.0274175038917914	635292	4723
2023-11-04	315	1	0.0563529365511317	0.0004082465979484	202254	1200
2023-11-05	438	1	0.1877416242632938	0.0044777362562578	283580	2850
2023-11-06	2159	0	-0.1784185688451962	0.0039781116863927	731620	5651
2023-11-07	1797	0	-0.345677189729191	0.0148080565210636	753942	4004
2023-11-08	2081	0	-0.6943483819055795	0.0575696716751831	690258	4650
2023-11-09	2373	0	-0.9139126094691876	0.0963076847635905	568813	3486
2023-11-10	2756	0	-0.8699733299569039	0.0878913480881866	618178	4477
2023-11-11	335	1	-0.0621317811070061	0.0004945647638273	223132	1524
2023-11-12	361	1	0.1941560144409574	0.0048174478078807	458832	3150
2023-11-13	1963	0	-0.7093066372255495	0.0599583267530626	590547	3547
2023-11-14	1993	0	-0.5986563371390228	0.0433321302403755	767189	4773
2023-11-15	3320	0	-0.6425034477411904	0.0495679455783947	983186	6178
2023-11-16	920	0	-0.6386143015396952	0.0492887231260786	674322	5363
2023-11-17	1900	0	-0.6654026519262901	0.0530866872880861	750800	4425
2023-11-18	254	1	0.4643056081310978	0.0273182977574055	264759	1556
2023-11-19	308	1	0.2978344439157989	0.011381235839367	427061	4358
2023-11-20	1686	0	-0.2963853475800825	0.0109245801317673	754700	4500
2023-11-21	3273	0	-0.7087392753197814	0.0597794014483068	877211	5892
2023-11-22	3123	0	-1.072688603658318	0.1286760215812773	706789	5580
2023-11-23	1937	0	-0.6400810605846109	0.0492824183077844	622523	3677
2023-11-24	3195	0	-0.9315065791114084	0.0996568773941938	725685	5488
2023-11-25	283	1	-0.377294231141468	0.0181492396618035	170079	1207
2023-11-26	320	1	-0.284104251103897	0.0102566813892129	289572	1891
2023-11-27	1711	0	-0.970730197273194	0.1076415811712898	953788	4111
2023-11-28	1877	0	-0.7356519689144165	0.0642597807744611	524033	3362
2023-11-29	3317	0	-1.002905204710926	0.1139983297623133	701660	5534
2023-11-30	3600	0	-1.037368663427391	0.1211487804165749	704247	5852
2023-12-01	2668	0	-0.6123390158364039	0.0452150414780706	690281	4344
2023-12-02	281	1	0.0855221734381619	0.0009456266890385	171392	1364
2023-12-03	316	1	-0.1103480571688653	0.0015692312433475	439709	3343
2023-12-04	2628	0	-0.7485343999911181	0.0663407853470202	892491	5069
2023-12-05	8727	0	-0.898182064530912	0.0930765757620365	1476321	10819
2023-12-06	3281	0	-0.7334900183867972	0.0638056386750485	756940	4645
2023-12-07	1557	0	-0.588122291688287	0.0419157171414259	817322	7000
2023-12-08	2986	0	-0.7918529493654084	0.0737288535936149	692234	4878
2023-12-09	360	1	0.0533459807052927	0.0003652968158416	162932	1277
2023-12-10	390	1	0.0454623740767574	0.0002642706177224	644749	5921
2023-12-11	3908	0	-0.5726647044634517	0.0397042565212408	854502	6458
2023-12-12	2502	0	-0.4866552628381776	0.0289651876569768	632023	4207
2023-12-13	4155	0	-0.8898574748059995	0.0915724041656629	1238707	8382
2023-12-14	5114	0	-0.8834595003263399	0.0903285864144654	1089884	8084
2023-12-15	5573	0	-0.9709794771841984	0.1074162381722881	1105875	8188
2023-12-16	499	1	-0.4404448270041911	0.0241386079636264	279317	2239
2023-12-17	438	1	-0.1437878927917117	0.0026289545457823	249093	1955
2023-12-18	6306	0	-0.939597786022773	0.1011478043000361	3232820	13387
2023-12-19	5711	0	-0.7801585575495751	0.0716171523414197	1054521	8951
2023-12-20	9190	0	-1.0128200346415843	0.1159024838518201	1589610	14809
2023-12-21	6045	0	-0.6977554836461395	0.0579781631403087	1077910	9100
2023-12-22	4973	0	-1.060195272564318	0.1259131787762417	1183404	10343
2023-12-23	532	1	-0.5972270586812061	0.0437578554989698	294786	3411
2023-12-24	513	1	-0.1107513642927027	0.0015576979505341	349692	2679
2023-12-25	3779	0	-1.0098622847554397	0.1154170942432333	1141287	6857
2023-12-26	7247	0	-1.0849251631057244	0.1311424971673158	1220083	11277
2023-12-27	3978	0	-0.6554985326138346	0.0514926073831111	1097080	7721
2023-12-28	3649	0	-0.1756133380588361	0.0038493792172585	773264	5787
2023-12-29	2823	0	-0.2693329337835844	0.0090214564372853	663131	4739
2023-12-30	522	1	-0.2719337154836418	0.00937537104921	393871	5615
2023-12-31	262	1	0.126293725324292	0.0020642465403928	100305	846
