# Supplementary material for: SSE forecasts based on market–sentiment dual anchoring
Source: PLoS One. 2025 Dec 26;20(12):e0339065. doi: 10.1371/journal.pone.0339065 (PMC12742804; doi:10.1371/journal.pone.0339065)
Supplement: S1 Data — (ZIP) [file pone.0339065.s001.zip › data_en/sz_1801_2402.csv]

date	close_price	open_price	high_price	low_price	trading_volume	daily_return
2024-3-4	3,186.07	3,172.76	3,187.17	3,152.90	38.74B	0.41%
2024-3-1	3,173.20	3,159.39	3,178.67	3,148.82	37.88B	0.39%
2024-2-29	3,160.78	3,085.74	3,160.78	3,085.74	40.92B	1.94%
2024-2-28	3,100.69	3,161.85	3,177.87	3,100.69	54.36B	-1.91%
2024-2-27	3,161.01	3,109.60	3,161.01	3,104.07	37.25B	1.29%
2024-2-26	3,120.72	3,147.02	3,154.78	3,110.28	40.85B	-0.93%
2024-2-23	3,150.06	3,137.60	3,154.60	3,124.02	37.95B	0.55%
2024-2-22	3,132.86	3,087.86	3,132.86	3,086.88	35.37B	1.27%
2024-2-21	3,093.65	3,046.49	3,139.46	3,038.13	44.37B	0.97%
2024-2-20	3,064.04	3,043.16	3,068.84	3,027.00	34.98B	0.42%
2024-2-19	3,051.20	3,025.95	3,051.20	3,006.17	45.85B	1.56%
2024-2-8	3,004.27	2,969.26	3,005.92	2,964.45	53.04B	1.28%
2024-2-7	2,966.34	2,926.40	2,966.34	2,904.36	54.67B	1.44%
2024-2-6	2,924.29	2,810.07	2,938.39	2,798.71	50.24B	3.23%
2024-2-5	2,832.82	2,847.32	2,872.18	2,762.50	47.84B	-1.02%
2024-2-2	2,862.07	2,907.33	2,926.59	2,795.16	42.57B	-1.47%
2024-2-1	2,904.64	2,907.50	2,940.60	2,885.81	35.25B	-0.64%
2024-1-31	2,923.41	2,951.73	2,971.08	2,917.17	37.67B	-1.48%
2024-1-30	2,967.47	3,004.96	3,020.78	2,966.14	33.51B	-1.83%
2024-1-29	3,022.86	3,051.44	3,065.39	3,022.84	41.00B	-0.92%
2024-1-26	3,051.06	3,038.18	3,065.80	3,030.30	42.03B	0.14%
2024-1-25	3,046.80	2,960.55	3,047.51	2,958.33	44.10B	3.02%
2024-1-24	2,957.35	2,916.88	2,960.42	2,876.21	36.82B	1.79%
2024-1-23	2,905.22	2,880.01	2,919.78	2,856.12	30.84B	0.53%
2024-1-22	2,889.94	2,963.52	2,965.42	2,867.95	34.98B	-2.68%
2024-1-19	2,969.58	2,974.47	2,988.01	2,959.68	26.65B	-0.47%
2024-1-18	2,983.72	2,959.49	2,987.37	2,894.76	39.01B	0.43%
2024-1-17	2,970.97	3,027.21	3,027.41	2,970.97	26.10B	-2.09%
2024-1-16	3,034.25	3,021.20	3,037.07	2,999.78	28.60B	0.27%
2024-1-15	3,026.18	3,011.80	3,045.24	3,008.29	24.44B	0.15%
2024-1-12	3,021.69	3,019.66	3,044.96	3,018.42	26.14B	-0.16%
2024-1-11	3,026.58	3,013.13	3,036.56	3,006.70	26.67B	0.31%
2024-1-10	3,017.22	3,027.00	3,043.99	3,009.63	24.38B	-0.54%
2024-1-9	3,033.60	3,027.22	3,041.43	3,018.03	26.27B	0.20%
2024-1-8	3,027.50	3,065.14	3,066.20	3,027.50	27.01B	-1.42%
2024-1-5	3,071.16	3,092.79	3,111.84	3,058.08	30.08B	-0.85%
2024-1-4	3,097.55	3,109.19	3,110.43	3,078.93	26.47B	-0.43%
2024-1-3	3,111.03	3,100.42	3,115.28	3,096.38	28.51B	0.17%
2024-1-2	3,105.84	3,116.82	3,120.49	3,105.84	30.39B	-0.43%
2023-12-29	3,119.10	3,093.87	3,119.23	3,093.01	29.05B	0.68%
2023-12-28	3,097.94	3,054.34	3,105.21	3,050.43	33.89B	1.38%
2023-12-27	3,055.91	3,040.80	3,059.44	3,030.34	24.77B	0.54%
2023-12-26	3,039.47	3,059.41	3,059.41	3,033.13	22.79B	-0.68%
2023-12-25	3,060.29	3,050.82	3,062.12	3,044.72	22.97B	0.14%
2023-12-22	3,055.96	3,060.69	3,077.93	3,047.28	29.65B	-0.13%
2023-12-21	3,060.09	3,032.10	3,065.91	3,021.63	28.23B	0.57%
2023-12-20	3,042.70	3,074.17	3,079.40	3,042.62	26.54B	-1.03%
2023-12-19	3,074.47	3,070.64	3,082.96	3,055.29	26.58B	0.05%
2023-12-18	3,072.79	3,078.83	3,094.14	3,065.97	29.29B	-0.40%
2023-12-15	3,085.11	3,110.04	3,120.50	3,082.48	28.91B	-0.56%
2023-12-14	3,102.35	3,124.09	3,130.87	3,101.39	27.12B	-0.33%
2023-12-13	3,112.62	3,142.53	3,142.53	3,112.62	28.26B	-1.15%
2023-12-12	3,148.93	3,130.90	3,149.25	3,124.74	28.74B	0.40%
2023-12-11	3,136.27	3,099.39	3,140.73	3,072.22	35.99B	0.74%
2023-12-8	3,113.31	3,108.99	3,125.16	3,105.75	36.87B	0.11%
2023-12-7	3,109.84	3,109.24	3,120.12	3,091.94	29.58B	-0.09%
2023-12-6	3,112.73	3,110.70	3,129.94	3,102.97	29.38B	-0.12%
2023-12-5	3,116.32	3,163.18	3,163.18	3,116.32	29.37B	-1.67%
2023-12-4	3,169.39	3,180.29	3,186.23	3,168.79	28.80B	-0.29%
2023-12-1	3,178.55	3,174.09	3,182.89	3,156.11	28.58B	0.06%
2023-11-30	3,176.53	3,167.43	3,177.79	3,159.76	28.24B	0.27%
2023-11-29	3,168.05	3,185.59	3,186.15	3,163.82	27.76B	-0.55%
2023-11-28	3,185.70	3,175.24	3,186.90	3,166.47	26.86B	0.23%
2023-11-27	3,178.50	3,185.25	3,185.43	3,160.94	31.02B	-0.30%
2023-11-24	3,188.18	3,208.53	3,208.53	3,184.22	28.75B	-0.68%
2023-11-23	3,210.15	3,189.02	3,211.22	3,181.26	27.64B	0.60%
2023-11-22	3,191.03	3,208.76	3,216.59	3,191.03	28.88B	-0.79%
2023-11-21	3,216.54	3,223.82	3,239.51	3,211.73	33.05B	-0.01%
2023-11-20	3,217.01	3,205.03	3,221.41	3,190.99	28.74B	0.46%
2023-11-17	3,202.34	3,191.03	3,203.91	3,180.69	26.74B	0.11%
2023-11-16	3,198.73	3,215.43	3,220.28	3,198.73	27.09B	-0.71%
2023-11-15	3,221.71	3,226.14	3,229.38	3,212.80	30.40B	0.55%
2023-11-14	3,204.14	3,194.43	3,207.77	3,191.93	29.46B	0.31%
2023-11-13	3,194.12	3,191.53	3,196.34	3,174.87	29.02B	0.25%
2023-11-10	3,186.21	3,190.98	3,191.46	3,173.75	28.52B	-0.47%
2023-11-9	3,201.19	3,195.25	3,211.84	3,193.36	31.52B	0.03%
2023-11-8	3,200.18	3,198.95	3,211.41	3,184.34	33.54B	-0.16%
2023-11-7	3,205.38	3,200.81	3,213.06	3,189.87	32.67B	-0.04%
2023-11-6	3,206.57	3,194.77	3,207.18	3,184.84	37.27B	0.91%
2023-11-3	3,177.63	3,158.42	3,188.31	3,158.42	26.84B	0.71%
2023-11-2	3,155.22	3,175.37	3,185.86	3,154.92	26.87B	-0.45%
2023-11-1	3,169.53	3,185.41	3,185.56	3,159.93	28.00B	0.14%
2023-10-31	3,165.02	3,165.91	3,169.45	3,152.27	31.97B	-0.09%
2023-10-30	3,167.93	3,155.45	3,174.98	3,147.83	36.04B	0.12%
2023-10-27	3,164.02	3,122.77	3,176.02	3,119.07	32.16B	0.98%
2023-10-26	3,133.19	3,103.57	3,135.34	3,099.25	29.17B	0.48%
2023-10-25	3,118.26	3,131.16	3,138.36	3,116.44	33.22B	0.40%
2023-10-24	3,105.81	3,087.03	3,108.45	3,071.00	31.08B	0.78%
2023-10-23	3,081.78	3,113.78	3,117.78	3,065.20	27.87B	-1.47%
2023-10-20	3,127.62	3,140.56	3,151.99	3,121.44	26.70B	-0.74%
2023-10-19	3,151.09	3,190.75	3,190.75	3,150.43	30.39B	-1.74%
2023-10-18	3,207.04	3,225.68	3,225.68	3,205.27	26.84B	-0.80%
2023-10-17	3,232.95	3,225.52	3,233.55	3,213.44	25.89B	0.32%
2023-10-16	3,222.77	3,240.84	3,240.89	3,212.14	26.37B	-0.46%
2023-10-13	3,237.72	3,241.81	3,244.87	3,229.80	25.50B	-0.64%
2023-10-12	3,258.52	3,252.05	3,260.72	3,242.03	27.47B	0.94%
2023-10-11	3,228.16	3,235.24	3,245.69	3,220.76	25.98B	0.12%
2023-10-10	3,224.26	3,254.83	3,260.72	3,222.10	25.52B	-0.70%
2023-10-9	3,247.01	3,250.14	3,253.77	3,221.48	26.42B	-0.43%
2023-9-28	3,261.13	3,268.76	3,273.04	3,256.34	23.61B	0.10%
2023-9-27	3,257.81	3,254.41	3,276.87	3,254.21	24.03B	0.16%
2023-9-26	3,252.56	3,264.91	3,271.47	3,252.56	22.25B	-0.43%
2023-9-25	3,266.56	3,282.95	3,282.95	3,262.94	25.80B	-0.54%
2023-9-22	3,284.22	3,234.27	3,284.35	3,228.00	28.57B	1.55%
2023-9-21	3,234.21	3,253.57	3,264.39	3,234.21	22.85B	-0.77%
2023-9-20	3,259.23	3,269.82	3,273.45	3,258.80	22.80B	-0.52%
2023-9-19	3,276.41	3,275.35	3,282.91	3,264.42	25.34B	-0.03%
2023-9-18	3,277.40	3,261.17	3,280.32	3,248.62	25.92B	0.26%
2023-9-15	3,268.84	3,285.44	3,294.23	3,257.97	29.17B	-0.28%
2023-9-14	3,278.06	3,276.27	3,286.96	3,262.63	26.38B	0.11%
2023-9-13	3,274.43	3,289.83	3,296.11	3,257.53	24.95B	-0.45%
2023-9-12	3,289.08	3,292.53	3,300.02	3,286.20	23.45B	-0.18%
2023-9-11	3,295.10	3,270.81	3,308.03	3,264.74	29.02B	0.84%
2023-9-8	3,267.78	3,265.11	3,277.54	3,255.13	22.79B	-0.18%
2023-9-7	3,273.64	3,304.90	3,304.97	3,272.02	26.90B	-1.13%
2023-9-6	3,311.09	3,299.61	3,315.37	3,288.89	26.68B	0.12%
2023-9-5	3,307.21	3,323.31	3,323.31	3,302.70	29.38B	-0.71%
2023-9-4	3,330.99	3,298.45	3,330.99	3,295.68	36.60B	1.40%
2023-9-1	3,285.11	3,277.48	3,296.16	3,274.50	29.17B	0.43%
2023-8-31	3,271.00	3,286.22	3,291.90	3,264.79	31.20B	-0.54%
2023-8-30	3,288.91	3,296.48	3,306.20	3,278.14	34.72B	0.04%
2023-8-29	3,287.55	3,241.55	3,297.91	3,239.97	39.85B	1.20%
2023-8-28	3,248.58	3,374.78	3,374.78	3,238.59	48.52B	1.13%
2023-8-25	3,212.31	3,216.97	3,234.24	3,200.72	29.31B	-0.59%
2023-8-24	3,231.31	3,235.11	3,256.42	3,221.54	29.98B	0.13%
2023-8-23	3,227.23	3,266.92	3,267.05	3,226.40	27.20B	-1.34%
2023-8-22	3,271.20	3,253.81	3,277.97	3,223.15	30.91B	0.89%
2023-8-21	3,242.48	3,277.12	3,286.51	3,242.48	26.55B	-1.25%
2023-8-18	3,283.38	3,318.14	3,332.86	3,283.38	29.41B	-1.01%
2023-8-17	3,316.74	3,289.04	3,320.63	3,274.26	29.43B	0.43%
2023-8-16	3,302.46	3,317.65	3,330.22	3,302.03	28.14B	-0.82%
2023-8-15	3,329.69	3,334.26	3,340.20	3,299.42	27.31B	-0.07%
2023-8-14	3,332.01	3,312.31	3,334.20	3,293.46	29.96B	-0.34%
2023-8-11	3,343.31	3,411.73	3,411.73	3,343.31	32.99B	-2.01%
2023-8-10	3,411.83	3,398.89	3,414.44	3,390.39	28.72B	0.31%
2023-8-9	3,401.30	3,408.24	3,414.47	3,396.90	27.10B	-0.49%
2023-8-8	3,418.19	3,418.30	3,432.80	3,403.57	31.63B	-0.25%
2023-8-7	3,426.81	3,435.11	3,435.11	3,416.00	36.01B	-0.59%
2023-8-4	3,447.01	3,455.45	3,475.33	3,440.37	47.06B	0.23%
2023-8-3	3,439.04	3,411.77	3,439.46	3,404.16	38.44B	0.58%
2023-8-2	3,419.24	3,440.38	3,449.79	3,409.38	40.51B	-0.89%
2023-8-1	3,449.93	3,447.63	3,465.04	3,437.98	45.96B	0.00%
2023-7-31	3,450.02	3,446.06	3,482.69	3,439.50	45.86B	0.46%
2023-7-28	3,434.22	3,361.61	3,438.79	3,355.59	41.08B	1.84%
2023-7-27	3,372.04	3,381.28	3,402.39	3,365.53	32.68B	-0.20%
2023-7-26	3,378.72	3,384.05	3,385.94	3,368.06	31.69B	-0.26%
2023-7-25	3,387.66	3,356.15	3,387.91	3,356.15	34.83B	2.13%
2023-7-24	3,317.00	3,309.91	3,332.28	3,303.26	21.64B	-0.11%
2023-7-21	3,320.70	3,316.18	3,339.47	3,309.76	22.51B	-0.06%
2023-7-20	3,322.58	3,356.56	3,364.04	3,318.53	23.88B	-0.92%
2023-7-19	3,353.33	3,349.29	3,359.12	3,335.23	21.72B	0.03%
2023-7-18	3,352.25	3,361.68	3,365.30	3,344.04	23.49B	-0.37%
2023-7-17	3,364.68	3,374.52	3,374.52	3,350.25	25.00B	-0.87%
2023-7-14	3,394.15	3,397.58	3,405.38	3,390.27	27.31B	0.04%
2023-7-13	3,392.88	3,357.43	3,394.97	3,357.43	27.64B	1.26%
2023-7-12	3,350.54	3,375.94	3,380.10	3,347.71	27.12B	-0.78%
2023-7-11	3,376.98	3,366.28	3,377.33	3,355.01	22.74B	0.55%
2023-7-10	3,358.47	3,363.75	3,371.93	3,346.88	23.64B	0.22%
2023-7-7	3,351.01	3,351.85	3,367.21	3,343.24	25.55B	-0.28%
2023-7-6	3,360.34	3,371.12	3,385.41	3,354.16	24.59B	-0.54%
2023-7-5	3,378.57	3,396.51	3,398.42	3,374.01	26.38B	-0.69%
2023-7-4	3,402.07	3,397.75	3,403.74	3,390.15	27.90B	0.04%
2023-7-3	3,400.64	3,364.10	3,403.68	3,364.10	31.21B	1.31%
2023-6-30	3,356.65	3,332.34	3,368.14	3,331.36	26.50B	0.62%
2023-6-29	3,335.91	3,339.16	3,350.75	3,332.92	25.00B	-0.22%
2023-6-28	3,343.29	3,337.16	3,346.72	3,309.49	27.59B	0.00%
2023-6-27	3,343.44	3,305.55	3,348.65	3,300.24	28.73B	1.23%
2023-6-26	3,302.73	3,330.67	3,334.64	3,296.04	30.78B	-1.48%
2023-6-21	3,352.35	3,386.09	3,392.67	3,352.35	29.41B	-1.31%
2023-6-20	3,396.83	3,409.70	3,410.00	3,394.12	29.79B	-0.48%
2023-6-19	3,413.12	3,429.17	3,429.17	3,408.90	32.74B	-0.53%
2023-6-16	3,431.45	3,413.52	3,434.82	3,412.68	32.59B	0.63%
2023-6-15	3,410.02	3,386.42	3,410.02	3,385.04	31.29B	0.74%
2023-6-14	3,384.87	3,394.40	3,405.30	3,382.55	30.31B	-0.14%
2023-6-13	3,389.73	3,379.47	3,391.24	3,370.63	28.02B	0.15%
2023-6-12	3,384.66	3,380.88	3,395.78	3,365.58	31.35B	-0.08%
2023-6-9	3,387.29	3,368.00	3,387.29	3,360.73	31.38B	0.56%
2023-6-8	3,368.56	3,348.91	3,381.11	3,333.83	29.32B	0.49%
2023-6-7	3,351.97	3,351.73	3,365.22	3,341.76	25.78B	0.07%
2023-6-6	3,349.52	3,384.11	3,404.04	3,343.15	30.80B	-1.15%
2023-6-5	3,388.33	3,387.61	3,400.60	3,376.98	27.78B	0.07%
2023-6-2	3,385.80	3,367.36	3,389.89	3,366.68	29.42B	0.79%
2023-6-1	3,359.16	3,350.55	3,380.81	3,343.55	31.19B	-0.01%
2023-5-31	3,359.43	3,369.82	3,371.66	3,344.33	29.39B	-0.60%
2023-5-30	3,379.86	3,369.85	3,386.60	3,340.43	30.33B	0.09%
2023-5-29	3,376.96	3,375.13	3,386.96	3,363.81	29.71B	0.28%
2023-5-26	3,367.50	3,353.15	3,376.17	3,333.21	26.14B	0.35%
2023-5-25	3,355.67	3,351.47	3,361.62	3,321.35	28.33B	-0.11%
2023-5-24	3,359.21	3,393.80	3,393.80	3,358.83	28.85B	-1.28%
2023-5-23	3,402.76	3,453.71	3,457.32	3,402.76	27.51B	-1.53%
2023-5-22	3,455.48	3,436.72	3,468.16	3,434.56	27.37B	0.39%
2023-5-19	3,441.92	3,447.54	3,461.68	3,425.84	28.53B	-0.42%
2023-5-18	3,456.38	3,447.01	3,473.76	3,442.59	30.98B	0.40%
2023-5-17	3,442.63	3,440.28	3,457.64	3,427.58	28.56B	-0.21%
2023-5-16	3,449.75	3,469.86	3,478.01	3,440.83	32.23B	-0.60%
2023-5-15	3,470.46	3,427.60	3,470.46	3,391.89	38.78B	1.17%
2023-5-12	3,430.21	3,463.84	3,479.26	3,429.23	34.71B	-1.12%
2023-5-11	3,469.19	3,484.00	3,494.04	3,466.82	35.40B	-0.29%
2023-5-10	3,479.26	3,509.28	3,511.43	3,464.68	45.15B	-1.15%
2023-5-9	3,519.77	3,566.72	3,584.12	3,518.15	57.28B	-1.10%
2023-5-8	3,558.98	3,502.29	3,564.46	3,502.29	53.38B	1.82%
2023-5-5	3,495.46	3,512.40	3,526.55	3,481.49	43.63B	-0.48%
2023-5-4	3,512.21	3,466.01	3,514.58	3,461.29	48.30B	0.82%
2023-4-28	3,483.63	3,441.54	3,485.32	3,441.54	40.13B	1.14%
2023-4-27	3,444.42	3,413.26	3,458.49	3,410.01	34.14B	0.67%
2023-4-26	3,421.45	3,412.21	3,436.05	3,396.18	35.77B	-0.03%
2023-4-25	3,422.35	3,434.47	3,447.21	3,385.18	38.07B	-0.32%
2023-4-24	3,433.42	3,460.09	3,462.49	3,422.42	35.40B	-0.78%
2023-4-21	3,460.56	3,526.35	3,530.17	3,460.56	38.71B	-1.95%
2023-4-20	3,529.54	3,529.56	3,534.09	3,505.37	35.01B	-0.09%
2023-4-19	3,532.78	3,554.98	3,558.80	3,527.02	34.59B	-0.68%
2023-4-18	3,557.06	3,542.14	3,560.03	3,538.58	34.82B	0.23%
2023-4-17	3,548.86	3,497.88	3,548.86	3,497.17	40.25B	1.42%
2023-4-14	3,499.01	3,486.68	3,501.05	3,476.67	33.80B	0.60%
2023-4-13	3,478.27	3,481.39	3,495.24	3,468.77	34.75B	-0.27%
2023-4-12	3,487.59	3,476.77	3,491.27	3,475.22	34.27B	0.41%
2023-4-11	3,473.32	3,477.00	3,477.41	3,457.23	32.04B	-0.05%
2023-4-10	3,475.19	3,492.06	3,493.33	3,469.50	34.06B	-0.37%
2023-4-7	3,488.00	3,472.11	3,489.29	3,467.48	28.27B	0.45%
2023-4-6	3,472.28	3,461.81	3,474.29	3,454.81	32.69B	0.00%
2023-4-4	3,472.13	3,455.96	3,472.13	3,449.46	38.56B	0.49%
2023-4-3	3,455.15	3,435.14	3,458.66	3,434.16	35.73B	0.72%
2023-3-31	3,430.45	3,420.53	3,436.27	3,417.01	28.32B	0.36%
2023-3-30	3,418.23	3,399.28	3,420.85	3,376.05	29.93B	0.65%
2023-3-29	3,396.17	3,410.41	3,411.37	3,385.21	29.65B	-0.16%
2023-3-28	3,401.73	3,413.49	3,421.39	3,397.93	29.54B	-0.18%
2023-3-27	3,408.04	3,419.02	3,419.02	3,385.28	33.75B	-0.44%
2023-3-24	3,423.04	3,441.04	3,441.04	3,418.02	32.42B	-0.64%
2023-3-23	3,445.16	3,415.90	3,445.16	3,409.84	30.58B	0.64%
2023-3-22	3,423.23	3,420.78	3,437.54	3,412.74	29.05B	0.31%
2023-3-21	3,412.64	3,397.21	3,413.01	3,394.04	30.16B	0.64%
2023-3-20	3,390.98	3,410.89	3,425.63	3,387.56	39.22B	-0.48%
2023-3-17	3,407.34	3,401.79	3,438.16	3,396.42	34.27B	0.73%
2023-3-16	3,382.53	3,400.93	3,414.55	3,380.24	32.71B	-1.12%
2023-3-15	3,420.73	3,418.36	3,431.01	3,413.96	30.50B	0.55%
2023-3-14	3,401.86	3,419.23	3,419.33	3,372.13	31.96B	-0.71%
2023-3-13	3,426.34	3,383.75	3,426.34	3,383.75	29.47B	1.20%
2023-3-10	3,385.77	3,412.42	3,419.41	3,385.15	28.09B	-1.41%
2023-3-9	3,434.02	3,444.33	3,447.62	3,417.12	26.38B	-0.22%
2023-3-8	3,441.51	3,429.63	3,441.51	3,421.00	26.02B	-0.06%
2023-3-7	3,443.52	3,480.33	3,504.09	3,442.79	38.97B	-1.11%
2023-3-6	3,482.24	3,492.69	3,493.78	3,468.27	34.03B	-0.19%
2023-3-3	3,488.89	3,474.57	3,491.20	3,461.86	34.38B	0.54%
2023-3-2	3,470.27	3,467.55	3,480.89	3,465.89	32.82B	-0.05%
2023-3-1	3,472.11	3,437.24	3,475.04	3,429.75	31.81B	1.00%
2023-2-28	3,437.75	3,423.22	3,438.60	3,402.62	25.12B	0.66%
2023-2-27	3,415.15	3,413.94	3,434.60	3,408.54	24.26B	-0.28%
2023-2-24	3,424.61	3,445.70	3,446.90	3,410.80	23.40B	-0.62%
2023-2-23	3,445.94	3,452.24	3,466.87	3,433.22	26.21B	-0.11%
2023-2-22	3,449.77	3,450.72	3,466.45	3,445.12	25.51B	-0.47%
2023-2-21	3,465.92	3,450.31	3,468.29	3,440.64	32.41B	0.49%
2023-2-20	3,448.95	3,386.17	3,449.69	3,381.31	32.47B	2.06%
2023-2-17	3,379.40	3,401.13	3,419.75	3,378.60	27.81B	-0.77%
2023-2-16	3,405.65	3,439.92	3,468.35	3,387.08	38.05B	-0.96%
2023-2-15	3,438.62	3,452.80	3,455.08	3,432.38	26.97B	-0.39%
2023-2-14	3,452.02	3,447.45	3,452.45	3,437.22	27.08B	0.28%
2023-2-13	3,442.41	3,413.85	3,443.39	3,409.28	29.69B	0.72%
2023-2-10	3,417.71	3,423.78	3,427.47	3,403.61	26.03B	-0.30%
2023-2-9	3,427.91	3,383.17	3,427.91	3,381.12	25.43B	1.19%
2023-2-8	3,387.67	3,408.05	3,413.94	3,385.93	23.43B	-0.49%
2023-2-7	3,404.48	3,401.60	3,406.60	3,389.54	25.07B	0.29%
2023-2-6	3,394.72	3,401.00	3,406.94	3,381.60	26.67B	-0.76%
2023-2-3	3,420.65	3,433.48	3,433.48	3,391.25	29.31B	-0.68%
2023-2-2	3,443.99	3,450.37	3,454.52	3,430.06	33.31B	0.02%
2023-2-1	3,443.19	3,419.39	3,443.19	3,401.77	33.91B	0.90%
2023-1-31	3,412.53	3,423.56	3,435.18	3,408.71	29.98B	-0.42%
2023-1-30	3,426.90	3,468.40	3,470.10	3,424.20	35.29B	0.14%
2023-1-20	3,422.19	3,403.74	3,424.53	3,403.74	27.29B	0.76%
2023-1-19	3,396.46	3,376.86	3,396.46	3,365.16	22.61B	0.49%
2023-1-18	3,379.90	3,383.24	3,390.82	3,375.65	21.19B	0.01%
2023-1-17	3,379.71	3,385.19	3,387.09	3,366.64	22.64B	-0.10%
2023-1-16	3,383.25	3,352.83	3,408.21	3,351.57	30.64B	1.01%
2023-1-13	3,349.47	3,323.31	3,349.47	3,320.32	22.01B	1.01%
2023-1-12	3,316.06	3,320.06	3,324.58	3,305.51	21.64B	0.05%
2023-1-11	3,314.35	3,325.38	3,338.38	3,313.36	23.74B	-0.24%
2023-1-10	3,322.38	3,331.28	3,331.46	3,317.80	23.28B	-0.21%
2023-1-9	3,329.24	3,322.25	3,337.12	3,318.10	25.79B	0.58%
2023-1-6	3,309.93	3,307.25	3,323.68	3,303.86	25.71B	0.08%
2023-1-5	3,307.40	3,283.87	3,311.83	3,281.19	25.68B	1.02%
2023-1-4	3,274.16	3,267.87	3,279.97	3,259.38	27.31B	0.23%
2023-1-3	3,266.76	3,236.36	3,270.28	3,221.17	28.11B	0.88%
2022-12-30	3,238.19	3,233.21	3,245.61	3,230.75	21.73B	0.51%
2022-12-29	3,221.87	3,224.98	3,234.72	3,212.11	21.54B	-0.44%
2022-12-28	3,236.18	3,237.41	3,247.98	3,227.80	22.44B	-0.26%
2022-12-27	3,244.71	3,226.05	3,247.35	3,222.43	22.20B	0.98%
2022-12-26	3,213.28	3,195.08	3,219.85	3,194.19	20.63B	0.65%
2022-12-23	3,192.64	3,185.15	3,209.35	3,177.62	19.16B	-0.28%
2022-12-22	3,201.51	3,234.38	3,245.34	3,191.19	22.35B	-0.45%
2022-12-21	3,216.13	3,226.50	3,234.36	3,207.89	18.89B	-0.17%
2022-12-20	3,221.71	3,248.19	3,250.09	3,208.86	21.86B	-1.08%
2022-12-19	3,256.76	3,317.80	3,323.00	3,245.22	27.82B	-1.92%
2022-12-16	3,320.47	3,308.16	3,328.34	3,303.41	25.94B	-0.03%
2022-12-15	3,321.31	3,330.26	3,332.25	3,310.57	24.28B	-0.25%
2022-12-14	3,329.56	3,331.69	3,343.51	3,321.21	26.53B	0.01%
2022-12-13	3,329.36	3,332.61	3,340.78	3,324.26	28.55B	-0.08%
2022-12-12	3,332.19	3,349.82	3,350.75	3,329.61	33.30B	-0.87%
2022-12-9	3,361.46	3,351.15	3,366.90	3,336.27	37.30B	0.30%
2022-12-8	3,351.40	3,349.93	3,361.21	3,340.78	32.05B	-0.07%
2022-12-7	3,353.73	3,359.28	3,381.47	3,342.20	35.37B	-0.40%
2022-12-6	3,367.27	3,354.37	3,380.14	3,348.92	37.32B	0.02%
2022-12-5	3,366.49	3,335.14	3,368.20	3,329.99	44.69B	1.77%
2022-12-2	3,308.06	3,312.75	3,323.56	3,301.46	30.74B	-0.30%
2022-12-1	3,317.90	3,341.57	3,352.48	3,316.93	38.66B	0.45%
2022-11-30	3,303.10	3,292.59	3,310.63	3,288.41	37.21B	0.05%
2022-11-29	3,301.37	3,245.14	3,303.75	3,245.14	39.10B	2.31%
2022-11-28	3,226.70	3,202.28	3,228.43	3,180.71	30.55B	-0.75%
2022-11-25	3,251.00	3,233.98	3,261.22	3,226.10	31.12B	0.40%
2022-11-24	3,238.00	3,253.53	3,263.12	3,233.35	26.72B	-0.25%
2022-11-23	3,245.99	3,233.20	3,257.88	3,223.34	32.57B	0.26%
2022-11-22	3,237.62	3,232.67	3,268.23	3,224.34	32.72B	0.13%
2022-11-21	3,233.51	3,226.19	3,233.73	3,203.26	25.58B	-0.39%
2022-11-18	3,246.33	3,266.75	3,277.23	3,245.96	29.95B	-0.58%
2022-11-17	3,265.39	3,260.67	3,265.39	3,235.76	28.64B	-0.14%
2022-11-16	3,270.13	3,284.41	3,297.16	3,265.26	30.30B	-0.45%
2022-11-15	3,284.87	3,229.39	3,286.51	3,222.42	33.11B	1.64%
2022-11-14	3,231.77	3,250.06	3,271.60	3,223.19	36.13B	-0.12%
2022-11-11	3,235.80	3,248.76	3,267.75	3,217.97	40.92B	1.69%
2022-11-10	3,182.12	3,177.44	3,194.56	3,168.19	27.01B	-0.39%
2022-11-9	3,194.73	3,211.84	3,221.78	3,192.68	23.54B	-0.53%
2022-11-8	3,211.87	3,225.24	3,226.27	3,194.01	25.63B	-0.43%
2022-11-7	3,225.78	3,210.11	3,236.70	3,201.30	32.03B	0.23%
2022-11-4	3,218.44	3,141.06	3,229.77	3,141.06	32.94B	2.44%
2022-11-3	3,141.92	3,124.48	3,148.15	3,120.84	25.91B	-0.19%
2022-11-2	3,147.76	3,102.97	3,164.22	3,096.99	32.47B	1.15%
2022-11-1	3,111.95	3,038.82	3,111.95	3,035.98	31.94B	2.62%
2022-10-31	3,032.52	3,032.14	3,066.55	3,023.66	30.14B	-0.77%
2022-10-28	3,056.00	3,109.59	3,117.15	3,048.70	29.21B	-2.25%
2022-10-27	3,126.26	3,149.40	3,162.25	3,125.02	26.52B	-0.55%
2022-10-26	3,143.60	3,120.56	3,173.79	3,120.56	26.82B	0.78%
2022-10-25	3,119.20	3,111.39	3,145.81	3,085.57	25.51B	-0.03%
2022-10-24	3,120.10	3,180.12	3,211.24	3,107.23	29.76B	-2.02%
2022-10-21	3,184.52	3,183.62	3,201.83	3,171.98	24.50B	0.13%
2022-10-20	3,180.48	3,174.48	3,217.44	3,158.11	24.45B	-0.31%
2022-10-19	3,190.27	3,220.52	3,229.10	3,190.27	23.06B	-1.19%
2022-10-18	3,228.64	3,243.33	3,248.55	3,221.58	24.54B	-0.13%
2022-10-17	3,232.84	3,207.27	3,235.20	3,199.04	26.24B	0.42%
2022-10-14	3,219.29	3,180.53	3,232.15	3,180.53	27.70B	1.85%
2022-10-13	3,160.94	3,152.46	3,181.79	3,148.46	24.94B	-0.30%
2022-10-12	3,170.52	3,119.52	3,170.52	3,074.78	24.77B	1.53%
2022-10-11	3,122.75	3,120.98	3,130.22	3,095.16	20.84B	0.19%
2022-10-10	3,116.85	3,172.22	3,174.83	3,110.67	24.31B	-1.66%
2022-9-30	3,169.60	3,188.30	3,201.32	3,167.06	20.38B	-0.55%
2022-9-29	3,187.27	3,214.88	3,224.54	3,171.43	22.98B	-0.13%
2022-9-28	3,191.38	3,237.50	3,237.50	3,191.17	22.98B	-1.58%
2022-9-27	3,242.51	3,203.37	3,242.70	3,194.86	23.23B	1.39%
2022-9-26	3,197.92	3,214.71	3,251.56	3,195.08	26.17B	-1.19%
2022-9-23	3,236.52	3,255.64	3,274.46	3,219.54	24.25B	-0.66%
2022-9-22	3,257.87	3,247.19	3,275.42	3,240.92	22.09B	-0.26%
2022-9-21	3,266.51	3,265.27	3,279.77	3,239.35	23.27B	-0.17%
2022-9-20	3,271.98	3,277.76	3,290.46	3,263.21	21.96B	0.22%
2022-9-19	3,264.91	3,272.30	3,285.75	3,249.83	24.88B	-0.34%
2022-9-16	3,276.13	3,342.73	3,344.83	3,276.13	31.60B	-2.30%
2022-9-15	3,353.31	3,404.76	3,410.24	3,326.54	32.48B	-1.16%
2022-9-14	3,392.77	3,379.25	3,406.67	3,376.41	25.48B	-0.80%
2022-9-13	3,420.26	3,428.88	3,435.30	3,415.85	27.58B	0.05%
2022-9-9	3,418.38	3,396.54	3,422.75	3,391.64	28.35B	0.82%
2022-9-8	3,390.66	3,401.05	3,409.65	3,388.80	28.13B	-0.33%
2022-9-7	3,401.82	3,386.92	3,409.66	3,382.40	30.07B	0.09%
2022-9-6	3,398.82	3,361.63	3,400.06	3,357.23	31.85B	1.36%
2022-9-5	3,353.23	3,336.53	3,353.23	3,323.99	28.03B	0.42%
2022-9-2	3,339.17	3,342.52	3,351.53	3,325.87	25.02B	0.05%
2022-9-1	3,337.62	3,349.72	3,368.63	3,334.08	27.44B	-0.54%
2022-8-31	3,355.60	3,370.65	3,386.91	3,336.95	34.39B	-0.78%
2022-8-30	3,381.87	3,395.42	3,399.16	3,366.58	29.39B	-0.42%
2022-8-29	3,396.00	3,356.47	3,396.00	3,352.17	29.66B	0.14%
2022-8-26	3,391.19	3,406.33	3,422.66	3,387.06	30.95B	-0.31%
2022-8-25	3,401.72	3,377.83	3,403.91	3,352.32	33.57B	0.97%
2022-8-24	3,369.17	3,436.11	3,438.95	3,366.23	36.56B	-1.86%
2022-8-23	3,433.02	3,431.09	3,441.80	3,418.75	31.60B	-0.05%
2022-8-22	3,434.61	3,405.17	3,435.03	3,402.48	31.41B	0.61%
2022-8-19	3,413.93	3,432.25	3,443.66	3,413.89	33.31B	-0.59%
2022-8-18	3,434.24	3,443.55	3,446.49	3,427.00	30.14B	-0.46%
2022-8-17	3,450.03	3,438.98	3,453.66	3,419.32	32.57B	0.45%
2022-8-16	3,434.57	3,435.45	3,452.53	3,427.95	30.32B	0.06%
2022-8-15	3,432.65	3,424.44	3,443.81	3,417.58	28.67B	-0.02%
2022-8-12	3,433.36	3,432.17	3,445.23	3,429.09	29.95B	-0.15%
2022-8-11	3,438.40	3,398.26	3,438.40	3,392.52	30.01B	1.60%
2022-8-10	3,384.14	3,397.16	3,408.47	3,371.32	25.73B	-0.54%
2022-8-9	3,402.43	3,390.08	3,403.84	3,381.48	25.93B	0.33%
2022-8-8	3,391.34	3,372.68	3,392.44	3,367.66	25.40B	0.30%
2022-8-5	3,381.24	3,347.93	3,383.25	3,336.65	27.44B	1.19%
2022-8-4	3,341.39	3,331.26	3,343.35	3,306.48	26.06B	0.80%
2022-8-3	3,314.75	3,341.24	3,371.22	3,310.32	32.45B	-0.71%
2022-8-2	3,338.49	3,385.65	3,385.65	3,305.86	39.36B	-2.26%
2022-8-1	3,415.75	3,401.99	3,420.31	3,379.89	29.19B	0.20%
2022-7-29	3,408.96	3,439.95	3,452.52	3,401.73	30.70B	-0.89%
2022-7-28	3,439.74	3,445.01	3,463.91	3,434.01	28.77B	0.21%
2022-7-27	3,432.70	3,428.61	3,439.90	3,422.28	24.89B	-0.05%
2022-7-26	3,434.54	3,410.11	3,439.72	3,401.55	25.93B	0.83%
2022-7-25	3,406.14	3,426.35	3,429.94	3,398.46	27.10B	-0.60%
2022-7-22	3,426.60	3,433.05	3,451.36	3,402.23	30.04B	-0.06%
2022-7-21	3,428.65	3,455.66	3,458.71	3,428.65	33.21B	-0.99%
2022-7-20	3,463.04	3,449.42	3,466.87	3,445.39	30.13B	0.77%
2022-7-19	3,436.68	3,435.88	3,441.39	3,412.11	31.54B	0.04%
2022-7-18	3,435.22	3,390.09	3,435.64	3,380.73	34.80B	1.55%
2022-7-15	3,382.68	3,417.66	3,446.50	3,382.68	37.96B	-1.64%
2022-7-14	3,439.04	3,434.73	3,457.39	3,417.87	35.56B	-0.08%
2022-7-13	3,441.89	3,437.21	3,455.33	3,423.41	33.15B	0.08%
2022-7-12	3,439.07	3,466.01	3,478.62	3,434.40	33.44B	-0.97%
2022-7-11	3,472.70	3,501.65	3,501.65	3,455.33	34.24B	-1.27%
2022-7-8	3,517.37	3,542.95	3,549.18	3,515.32	32.26B	-0.25%
2022-7-7	3,526.20	3,514.32	3,538.17	3,492.45	33.41B	0.27%
2022-7-6	3,516.65	3,554.02	3,554.02	3,493.32	38.43B	-1.43%
2022-7-5	3,567.64	3,575.06	3,589.46	3,534.08	41.13B	-0.04%
2022-7-4	3,569.06	3,544.24	3,569.27	3,525.65	35.74B	0.53%
2022-7-1	3,550.33	3,563.62	3,567.60	3,540.67	35.01B	-0.32%
2022-6-30	3,561.89	3,520.29	3,581.24	3,520.29	38.08B	1.10%
2022-6-29	3,522.98	3,563.04	3,578.74	3,519.79	44.01B	-1.40%
2022-6-28	3,573.04	3,539.93	3,576.10	3,520.17	41.16B	0.89%
2022-6-27	3,541.52	3,525.56	3,556.31	3,525.56	41.36B	0.88%
2022-6-24	3,510.59	3,484.37	3,517.94	3,482.52	39.04B	0.89%
2022-6-23	3,479.53	3,426.04	3,479.53	3,418.91	40.01B	1.62%
2022-6-22	3,424.06	3,468.00	3,470.02	3,423.39	37.52B	-1.20%
2022-6-21	3,465.49	3,472.93	3,489.30	3,437.28	39.41B	-0.26%
2022-6-20	3,474.54	3,474.80	3,493.94	3,450.91	41.28B	-0.04%
2022-6-17	3,475.83	3,422.03	3,482.69	3,419.34	39.48B	0.96%
2022-6-16	3,442.85	3,465.12	3,478.59	3,434.60	43.27B	-0.60%
2022-6-15	3,463.62	3,446.33	3,519.21	3,446.04	55.00B	0.51%
2022-6-14	3,446.12	3,378.20	3,446.36	3,348.35	45.00B	1.03%
2022-6-13	3,411.06	3,411.91	3,429.38	3,383.50	43.82B	-0.89%
2022-6-10	3,441.79	3,367.67	3,443.72	3,364.15	43.94B	1.42%
2022-6-9	3,393.63	3,415.16	3,426.91	3,377.34	42.23B	-0.76%
2022-6-8	3,419.70	3,399.98	3,422.71	3,369.60	43.38B	0.68%
2022-6-7	3,396.54	3,390.00	3,408.51	3,376.57	40.16B	0.16%
2022-6-6	3,390.95	3,349.85	3,391.70	3,333.85	42.14B	1.27%
2022-6-2	3,348.30	3,322.03	3,350.20	3,315.15	36.11B	0.41%
2022-6-1	3,334.46	3,331.87	3,343.32	3,311.25	36.51B	-0.13%
2022-5-31	3,338.94	3,300.76	3,341.21	3,292.49	37.32B	1.18%
2022-5-30	3,299.85	3,292.54	3,301.78	3,272.65	34.88B	0.60%
2022-5-27	3,280.26	3,285.32	3,302.08	3,261.72	35.90B	0.23%
2022-5-26	3,272.82	3,260.61	3,283.48	3,227.04	36.99B	0.50%
2022-5-25	3,256.40	3,217.29	3,256.57	3,217.07	34.19B	1.19%
2022-5-24	3,218.12	3,300.04	3,304.36	3,218.12	41.59B	-2.41%
2022-5-23	3,297.70	3,301.45	3,301.53	3,277.76	35.28B	0.01%
2022-5-20	3,297.33	3,256.04	3,297.33	3,256.04	37.18B	1.60%
2022-5-19	3,245.40	3,192.68	3,245.40	3,188.45	33.61B	0.36%
2022-5-18	3,233.80	3,244.61	3,254.68	3,218.67	31.46B	-0.26%
2022-5-17	3,242.30	3,224.39	3,242.30	3,204.57	32.98B	0.65%
2022-5-16	3,221.49	3,249.61	3,251.74	3,210.59	33.78B	-0.34%
2022-5-13	3,232.58	3,215.51	3,234.47	3,206.30	33.14B	0.96%
2022-5-12	3,201.84	3,191.07	3,219.81	3,178.70	34.41B	-0.12%
2022-5-11	3,205.63	3,181.23	3,249.97	3,180.48	42.36B	0.75%
2022-5-10	3,181.72	3,108.14	3,190.07	3,099.40	37.03B	1.06%
2022-5-9	3,148.41	3,133.71	3,160.75	3,126.81	29.18B	0.09%
2022-5-6	3,145.63	3,155.91	3,176.24	3,136.40	34.29B	-2.16%
2022-5-5	3,215.10	3,191.08	3,230.26	3,188.20	38.26B	0.68%
2022-4-29	3,193.33	3,129.51	3,194.88	3,110.79	42.34B	2.40%
2022-4-28	3,118.40	3,087.22	3,135.21	3,077.86	37.50B	0.58%
2022-4-27	3,100.34	3,004.42	3,101.28	3,001.10	42.27B	2.49%
2022-4-26	3,025.03	3,071.16	3,099.74	3,016.48	40.13B	-1.44%
2022-4-25	3,069.17	3,179.98	3,190.09	3,069.16	43.31B	-5.13%
2022-4-22	3,235.27	3,205.35	3,254.92	3,195.88	34.17B	0.23%
2022-4-21	3,227.82	3,289.28	3,312.87	3,217.18	39.16B	-2.26%
2022-4-20	3,302.51	3,343.21	3,345.26	3,293.06	36.16B	-1.35%
2022-4-19	3,347.55	3,345.53	3,362.06	3,327.29	33.96B	-0.05%
2022-4-18	3,349.13	3,339.12	3,358.08	3,319.24	34.70B	-0.49%
2022-4-15	3,365.69	3,365.03	3,385.23	3,354.09	40.72B	-0.44%
2022-4-14	3,380.73	3,357.64	3,395.81	3,354.14	37.07B	1.22%
2022-4-13	3,339.98	3,353.55	3,380.58	3,336.55	39.06B	-0.83%
2022-4-12	3,367.82	3,317.22	3,369.03	3,291.75	41.78B	1.46%
2022-4-11	3,319.34	3,395.64	3,395.64	3,308.19	42.37B	-2.61%
2022-4-8	3,408.23	3,395.69	3,413.79	3,362.65	41.34B	0.47%
2022-4-7	3,392.36	3,424.95	3,448.51	3,392.13	40.22B	-1.42%
2022-4-6	3,441.33	3,426.70	3,446.31	3,412.27	42.92B	0.02%
2022-4-1	3,440.64	3,390.19	3,445.39	3,381.40	37.79B	0.93%
2022-3-31	3,409.10	3,412.75	3,429.45	3,402.18	393.22K	-0.43%
2022-3-30	3,423.74	3,372.26	3,423.74	3,370.90	36.63B	1.99%
2022-3-29	3,357.02	3,370.68	3,384.44	3,350.09	312.37K	-0.36%
2022-3-28	3,369.07	3,338.27	3,385.55	3,311.70	34.47B	0.07%
2022-3-25	3,366.68	3,403.30	3,413.76	3,366.04	33.97B	-1.17%
2022-3-24	3,406.56	3,412.70	3,424.03	3,392.28	32.88B	-0.64%
2022-3-23	3,428.37	3,421.82	3,437.67	3,408.38	34.96B	0.34%
2022-3-22	3,416.64	3,405.82	3,436.91	3,395.34	36.09B	0.19%
2022-3-21	3,410.16	3,412.30	3,424.73	3,378.35	35.39B	0.08%
2022-3-18	3,407.57	3,361.48	3,417.75	3,351.19	37.27B	1.12%
2022-3-17	3,369.75	3,369.82	3,417.13	3,357.09	42.04B	1.40%
2022-3-16	3,323.35	3,257.28	3,330.77	3,168.68	44.42B	3.49%
2022-3-15	3,211.42	3,345.95	3,350.89	3,211.42	46.44B	-4.95%
2022-3-14	3,378.68	3,429.31	3,456.54	3,378.68	33.77B	-2.60%
2022-3-11	3,469.03	3,415.98	3,475.26	3,372.12	38.38B	0.42%
2022-3-10	3,454.57	3,471.40	3,486.57	3,449.42	37.80B	1.22%
2022-3-9	3,412.88	3,462.48	3,481.13	3,298.72	46.58B	-1.13%
2022-3-8	3,451.81	3,534.65	3,546.28	3,445.26	41.55B	-2.35%
2022-3-7	3,534.89	3,603.91	3,603.91	3,522.21	39.32B	-2.17%
2022-3-4	3,613.44	3,626.37	3,642.01	3,602.98	39.32B	-0.96%
2022-3-3	3,648.53	3,664.04	3,668.61	3,640.32	41.23B	-0.09%
2022-3-2	3,651.71	3,645.49	3,654.27	3,633.68	32.90B	-0.13%
2022-3-1	3,656.55	3,638.14	3,658.96	3,632.27	32.56B	0.77%
2022-2-28	3,628.66	3,616.02	3,628.66	3,590.05	34.54B	0.32%
2022-2-25	3,617.17	3,610.78	3,647.25	3,606.14	37.71B	0.63%
2022-2-24	3,594.62	3,641.22	3,654.42	3,563.44	48.79B	-1.70%
2022-2-23	3,656.72	3,624.64	3,658.42	3,624.30	32.53B	0.93%
2022-2-22	3,623.20	3,640.17	3,640.28	3,602.81	32.59B	-0.96%
2022-2-21	3,658.35	3,656.06	3,660.03	3,638.49	30.12B	0.00%
2022-2-18	3,658.50	3,617.44	3,658.50	3,612.61	29.48B	0.66%
2022-2-17	3,634.64	3,630.57	3,648.25	3,620.16	29.70B	0.07%
2022-2-16	3,632.26	3,623.07	3,641.91	3,619.62	27.48B	0.57%
2022-2-15	3,611.52	3,592.53	3,612.99	3,585.81	27.53B	0.50%
2022-2-14	3,593.40	3,617.42	3,623.13	3,579.32	31.50B	-0.98%
2022-2-11	3,629.05	3,638.78	3,668.15	3,625.25	36.11B	-0.66%
2022-2-10	3,653.11	3,648.92	3,656.20	3,630.35	35.54B	0.17%
2022-2-9	3,646.85	3,616.33	3,651.90	3,609.22	35.00B	0.79%
2022-2-8	3,618.24	3,592.91	3,618.84	3,552.99	36.58B	0.67%
2022-2-7	3,594.01	3,571.14	3,598.72	3,571.14	32.02B	2.03%
2022-1-28	3,522.48	3,570.99	3,580.92	3,517.42	29.05B	-0.97%
2022-1-27	3,556.99	3,621.86	3,622.14	3,554.64	28.04B	-1.78%
2022-1-26	3,621.42	3,607.80	3,628.13	3,581.65	27.49B	0.66%
2022-1-25	3,597.65	3,677.58	3,688.67	3,597.65	32.69B	-2.58%
2022-1-24	3,693.10	3,676.45	3,701.05	3,668.16	28.00B	0.04%
2022-1-21	3,691.48	3,716.82	3,717.08	3,683.43	32.63B	-0.91%
2022-1-20	3,725.56	3,726.71	3,747.80	3,710.35	37.93B	-0.09%
2022-1-19	3,728.82	3,738.75	3,750.42	3,711.47	33.30B	-0.33%
2022-1-18	3,741.12	3,711.69	3,751.04	3,700.64	37.70B	0.80%
2022-1-17	3,711.46	3,690.83	3,716.06	3,688.02	31.26B	0.58%
2022-1-14	3,689.96	3,713.99	3,718.53	3,687.93	37.67B	-0.96%
2022-1-13	3,725.74	3,773.87	3,773.95	3,725.64	36.91B	-1.18%
2022-1-12	3,770.09	3,749.86	3,772.31	3,743.48	34.29B	0.84%
2022-1-11	3,738.63	3,762.26	3,774.99	3,733.68	35.95B	-0.73%
2022-1-10	3,766.03	3,744.22	3,766.03	3,725.80	35.60B	0.39%
2022-1-7	3,751.34	3,761.04	3,780.28	3,748.77	43.61B	-0.18%
2022-1-6	3,757.99	3,752.88	3,766.86	3,730.49	37.12B	-0.25%
2022-1-5	3,767.52	3,802.23	3,802.23	3,755.22	42.35B	-1.02%
2022-1-4	3,806.50	3,824.18	3,827.00	3,783.15	40.46B	-0.20%
2021-12-31	3,814.30	3,800.16	3,817.52	3,798.82	32.94B	0.57%
2021-12-30	3,792.80	3,769.00	3,803.10	3,767.96	30.76B	0.62%
2021-12-29	3,769.55	3,805.12	3,805.12	3,768.85	30.49B	-0.91%
2021-12-28	3,804.29	3,793.38	3,805.32	3,780.43	31.59B	0.39%
2021-12-27	3,789.51	3,786.58	3,806.68	3,774.73	32.89B	-0.06%
2021-12-24	3,791.82	3,820.56	3,824.29	3,785.50	39.00B	-0.69%
2021-12-23	3,818.35	3,799.54	3,818.46	3,791.72	38.26B	0.57%
2021-12-22	3,796.52	3,807.31	3,810.55	3,790.15	39.44B	-0.08%
2021-12-21	3,799.38	3,764.15	3,801.38	3,764.15	40.78B	0.88%
2021-12-20	3,766.39	3,794.18	3,819.30	3,761.94	42.34B	-1.07%
2021-12-17	3,807.11	3,846.89	3,850.52	3,806.40	40.80B	-1.16%
2021-12-16	3,851.90	3,824.50	3,851.90	3,820.08	38.09B	0.75%
2021-12-15	3,823.12	3,831.12	3,844.96	3,820.60	37.71B	-0.39%
2021-12-14	3,837.90	3,846.57	3,848.56	3,830.69	36.18B	-0.53%
2021-12-13	3,858.42	3,864.59	3,887.70	3,855.24	42.37B	0.40%
2021-12-10	3,842.97	3,830.31	3,844.54	3,827.13	41.96B	-0.18%
2021-12-9	3,849.93	3,816.48	3,866.09	3,813.91	43.16B	0.98%
2021-12-8	3,812.71	3,776.27	3,812.87	3,764.86	36.08B	1.18%
2021-12-7	3,768.13	3,785.07	3,788.21	3,744.50	40.35B	0.16%
2021-12-6	3,762.10	3,789.14	3,800.70	3,759.49	41.82B	-0.50%
2021-12-3	3,780.96	3,748.52	3,782.07	3,745.11	37.72B	0.94%
2021-12-2	3,745.77	3,745.08	3,759.41	3,738.72	35.37B	-0.08%
2021-12-1	3,748.88	3,733.10	3,748.88	3,729.75	32.95B	0.37%
2021-11-30	3,735.22	3,742.42	3,754.32	3,716.78	34.84B	0.03%
2021-11-29	3,733.96	3,698.17	3,734.97	3,695.75	33.33B	-0.04%
2021-11-26	3,735.32	3,747.95	3,747.95	3,725.66	30.07B	-0.56%
2021-11-25	3,756.40	3,766.14	3,770.05	3,751.56	30.62B	-0.24%
2021-11-24	3,765.41	3,762.59	3,775.96	3,747.14	33.65B	0.10%
2021-11-23	3,761.62	3,752.64	3,771.36	3,749.33	35.97B	0.20%
2021-11-22	3,754.29	3,733.98	3,757.48	3,733.96	32.96B	0.61%
2021-11-19	3,731.50	3,688.28	3,733.13	3,686.59	31.77B	1.13%
2021-11-18	3,689.78	3,701.08	3,707.90	3,681.78	31.21B	-0.47%
2021-11-17	3,707.26	3,687.55	3,707.42	3,682.26	27.64B	0.44%
2021-11-16	3,690.92	3,700.05	3,720.32	3,686.78	31.01B	-0.33%
2021-11-15	3,702.98	3,713.24	3,721.20	3,690.39	31.28B	-0.16%
2021-11-12	3,709.05	3,703.95	3,713.80	3,696.72	30.84B	0.18%
2021-11-11	3,702.52	3,653.95	3,704.02	3,650.11	32.17B	1.15%
2021-11-10	3,660.26	3,667.04	3,667.04	3,614.06	30.67B	-0.42%
2021-11-9	3,675.52	3,675.63	3,683.85	3,656.64	28.70B	0.24%
2021-11-8	3,666.72	3,659.77	3,675.80	3,651.66	29.79B	0.20%
2021-11-5	3,659.34	3,689.22	3,695.31	3,659.23	35.40B	-1.00%
2021-11-4	3,696.23	3,674.17	3,697.38	3,671.18	31.91B	0.81%
2021-11-3	3,666.51	3,669.16	3,681.28	3,647.57	30.63B	-0.20%
2021-11-2	3,673.95	3,713.68	3,730.12	3,644.62	41.71B	-1.10%
2021-11-1	3,714.82	3,700.08	3,727.53	3,688.39	38.19B	-0.08%
2021-10-29	3,717.82	3,688.39	3,717.82	3,671.09	35.84B	0.82%
2021-10-28	3,687.49	3,719.16	3,722.67	3,678.12	37.75B	-1.23%
2021-10-27	3,733.40	3,762.31	3,762.31	3,723.77	35.02B	-0.98%
2021-10-26	3,770.47	3,786.43	3,799.21	3,762.15	33.70B	-0.34%
2021-10-25	3,783.31	3,745.97	3,784.60	3,735.42	32.09B	0.76%
2021-10-22	3,754.72	3,767.43	3,780.91	3,750.67	35.28B	-0.34%
2021-10-21	3,767.46	3,762.52	3,784.43	3,748.11	35.20B	0.22%
2021-10-20	3,759.32	3,755.36	3,768.79	3,746.00	34.36B	-0.17%
2021-10-19	3,765.70	3,733.32	3,769.52	3,731.56	33.39B	0.70%
2021-10-18	3,739.46	3,742.54	3,742.54	3,709.39	34.06B	-0.12%
2021-10-15	3,743.92	3,722.54	3,750.64	3,712.78	32.00B	0.40%
2021-10-14	3,729.15	3,725.81	3,741.13	3,717.51	29.47B	-0.10%
2021-10-13	3,732.79	3,713.60	3,740.52	3,684.44	32.47B	0.42%
2021-10-12	3,717.20	3,753.25	3,755.70	3,683.87	40.49B	-1.25%
2021-10-11	3,764.18	3,773.29	3,788.34	3,758.98	39.39B	-0.01%
2021-10-8	3,764.70	3,782.52	3,786.14	3,743.26	40.67B	0.67%
2021-9-30	3,739.57	3,712.10	3,744.05	3,712.10	39.53B	0.90%
2021-9-29	3,706.18	3,745.22	3,745.22	3,687.08	45.21B	-1.83%
2021-9-28	3,775.33	3,749.87	3,784.47	3,740.34	44.37B	0.54%
2021-9-27	3,755.06	3,800.25	3,815.82	3,731.02	51.02B	-0.84%
2021-9-24	3,786.72	3,812.68	3,826.96	3,781.18	50.68B	-0.80%
2021-9-23	3,817.24	3,826.76	3,847.39	3,806.82	53.45B	0.38%
2021-9-22	3,802.89	3,734.43	3,803.90	3,731.59	47.18B	0.40%
2021-9-17	3,787.70	3,768.04	3,794.98	3,740.84	51.63B	0.19%
2021-9-16	3,780.44	3,841.01	3,854.72	3,780.06	54.62B	-1.34%
2021-9-15	3,831.97	3,826.71	3,854.35	3,813.20	47.45B	-0.18%
2021-9-14	3,838.70	3,888.02	3,902.94	3,831.39	56.44B	-1.42%
2021-9-13	3,894.03	3,877.15	3,895.58	3,870.38	55.69B	0.33%
2021-9-10	3,881.19	3,868.68	3,901.92	3,858.66	63.47B	0.27%
2021-9-9	3,870.71	3,843.12	3,871.05	3,838.23	60.43B	0.49%
2021-9-8	3,851.90	3,850.04	3,873.04	3,837.02	58.58B	-0.04%
2021-9-7	3,853.39	3,795.85	3,858.99	3,788.95	54.71B	1.51%
2021-9-6	3,796.01	3,752.28	3,800.67	3,752.28	52.13B	1.12%
2021-9-3	3,753.95	3,776.00	3,787.75	3,741.01	61.40B	-0.43%
2021-9-2	3,770.01	3,731.07	3,770.35	3,728.73	57.22B	0.84%
2021-9-1	3,738.62	3,714.25	3,754.61	3,683.64	66.67B	0.65%
2021-8-31	3,714.33	3,688.19	3,714.33	3,664.45	52.36B	0.45%
2021-8-30	3,697.76	3,705.02	3,709.68	3,681.88	51.22B	0.17%
2021-8-27	3,691.53	3,662.44	3,699.97	3,661.35	45.51B	0.59%
2021-8-26	3,670.03	3,707.41	3,707.41	3,667.72	50.25B	-1.09%
2021-8-25	3,710.64	3,687.06	3,710.65	3,678.81	44.97B	0.74%
2021-8-24	3,683.45	3,649.64	3,692.07	3,648.45	42.99B	1.08%
2021-8-23	3,644.25	3,601.96	3,648.59	3,601.80	38.44B	1.45%
2021-8-20	3,592.03	3,607.94	3,619.13	3,558.09	39.08B	-1.10%
2021-8-19	3,632.14	3,642.33	3,647.78	3,611.64	38.21B	-0.57%
2021-8-18	3,652.81	3,607.79	3,655.09	3,602.88	38.89B	1.11%
2021-8-17	3,612.65	3,680.94	3,701.53	3,603.37	42.25B	-2.00%
2021-8-16	3,686.44	3,683.29	3,707.94	3,679.67	39.07B	0.03%
2021-8-13	3,685.34	3,683.44	3,710.29	3,669.08	37.78B	-0.24%
2021-8-12	3,694.23	3,692.11	3,708.56	3,682.38	38.07B	-0.22%
2021-8-11	3,702.51	3,696.72	3,714.55	3,693.52	38.34B	0.08%
2021-8-10	3,699.68	3,656.39	3,699.68	3,644.19	34.48B	1.01%
2021-8-9	3,662.65	3,607.19	3,671.27	3,603.99	34.96B	1.05%
2021-8-6	3,624.48	3,632.12	3,633.06	3,602.13	33.66B	-0.24%
2021-8-5	3,633.24	3,628.16	3,653.81	3,615.21	34.82B	-0.31%
2021-8-4	3,644.44	3,608.51	3,644.84	3,606.25	34.85B	0.85%
2021-8-3	3,613.82	3,612.54	3,637.59	3,600.65	40.04B	-0.47%
2021-8-2	3,630.92	3,548.50	3,630.92	3,529.54	43.26B	1.97%
2021-7-30	3,560.74	3,561.59	3,568.62	3,532.51	38.12B	-0.42%
2021-7-29	3,575.77	3,567.51	3,580.90	3,545.21	34.43B	1.49%
2021-7-28	3,523.18	3,517.10	3,548.26	3,471.89	39.54B	-0.58%
2021-7-27	3,543.69	3,634.17	3,651.39	3,542.73	46.87B	-2.49%
2021-7-26	3,634.17	3,708.18	3,708.18	3,589.37	44.25B	-2.34%
2021-7-23	3,721.18	3,743.55	3,743.69	3,711.86	44.62B	-0.68%
2021-7-22	3,746.72	3,735.12	3,748.55	3,729.49	38.08B	0.34%
2021-7-21	3,734.07	3,713.56	3,740.82	3,713.56	33.87B	0.73%
2021-7-20	3,706.99	3,684.17	3,708.93	3,678.02	29.35B	-0.07%
2021-7-19	3,709.40	3,700.25	3,715.44	3,674.95	33.64B	0.00%
2021-7-16	3,709.49	3,730.71	3,737.50	3,707.84	36.56B	-0.71%
2021-7-15	3,736.05	3,688.27	3,737.45	3,683.22	36.29B	1.02%
2021-7-14	3,698.17	3,732.12	3,732.12	3,695.04	37.18B	-1.07%
2021-7-13	3,738.09	3,718.25	3,739.10	3,713.25	36.19B	0.53%
2021-7-12	3,718.52	3,715.79	3,736.56	3,697.08	40.32B	0.67%
2021-7-9	3,693.64	3,681.21	3,699.13	3,652.70	34.96B	-0.04%
2021-7-8	3,695.14	3,728.41	3,729.94	3,690.47	35.06B	-0.79%
2021-7-7	3,724.73	3,677.33	3,729.11	3,673.03	31.85B	0.67%
2021-7-6	3,700.12	3,703.16	3,708.59	3,665.15	31.36B	-0.12%
2021-7-5	3,704.44	3,686.23	3,704.45	3,679.54	28.77B	0.44%
2021-7-2	3,688.20	3,741.85	3,741.85	3,683.56	29.16B	-1.95%
2021-7-1	3,761.68	3,774.02	3,781.52	3,746.08	29.16B	-0.07%
2021-6-30	3,764.20	3,744.73	3,767.26	3,741.46	26.79B	0.50%
2021-6-29	3,745.31	3,775.24	3,775.38	3,742.53	30.57B	-0.92%
2021-6-28	3,780.16	3,786.32	3,788.55	3,767.41	32.09B	-0.03%
2021-6-25	3,781.40	3,739.24	3,788.46	3,736.23	34.57B	1.15%
2021-6-24	3,738.48	3,740.54	3,742.50	3,719.78	33.52B	0.01%
2021-6-23	3,738.07	3,730.92	3,749.88	3,720.90	31.04B	0.25%
2021-6-22	3,728.84	3,710.34	3,731.77	3,707.22	30.72B	0.80%
2021-6-21	3,699.21	3,684.83	3,710.89	3,672.78	28.06B	0.12%
2021-6-18	3,694.91	3,690.07	3,705.94	3,671.90	29.64B	-0.01%
2021-6-17	3,695.43	3,677.29	3,704.46	3,676.30	27.70B	0.21%
2021-6-16	3,687.76	3,728.03	3,732.62	3,682.75	31.24B	-1.08%
2021-6-15	3,727.86	3,760.26	3,766.02	3,718.02	34.89B	-0.92%
2021-6-11	3,762.65	3,788.21	3,788.51	3,759.92	36.03B	-0.59%
2021-6-10	3,784.79	3,760.34	3,798.96	3,756.78	31.79B	0.54%
2021-6-9	3,764.40	3,749.13	3,772.10	3,744.76	29.80B	0.32%
2021-6-8	3,752.57	3,772.16	3,796.05	3,734.89	30.41B	-0.54%
2021-6-7	3,773.00	3,770.49	3,773.88	3,754.48	30.34B	0.22%
2021-6-4	3,764.90	3,737.17	3,793.16	3,733.42	33.04B	0.21%
2021-6-3	3,756.84	3,768.69	3,792.81	3,756.83	35.36B	-0.36%
2021-6-2	3,770.49	3,801.16	3,804.26	3,757.33	34.81B	-0.76%
2021-6-1	3,799.47	3,782.57	3,800.90	3,754.57	35.25B	0.26%
2021-5-31	3,789.79	3,773.65	3,789.98	3,753.27	33.11B	0.41%
2021-5-28	3,774.39	3,784.88	3,796.84	3,755.06	34.87B	-0.22%
2021-5-27	3,782.87	3,758.57	3,801.22	3,751.78	30.91B	0.43%
2021-5-26	3,766.58	3,759.77	3,777.21	3,758.22	34.17B	0.34%
2021-5-25	3,753.99	3,671.30	3,757.40	3,671.20	34.10B	2.41%
2021-5-24	3,665.78	3,654.24	3,666.86	3,637.03	28.92B	0.31%
2021-5-21	3,654.54	3,680.05	3,687.95	3,647.33	28.36B	-0.58%
2021-5-20	3,675.96	3,669.55	3,687.29	3,654.04	32.57B	-0.11%
2021-5-19	3,680.08	3,690.70	3,690.70	3,672.58	27.81B	-0.51%
2021-5-18	3,699.00	3,690.24	3,699.00	3,679.96	27.11B	0.32%
2021-5-17	3,687.05	3,658.51	3,700.57	3,658.24	32.19B	0.78%
2021-5-14	3,658.48	3,601.55	3,658.76	3,587.36	33.66B	1.78%
2021-5-13	3,594.66	3,597.31	3,614.02	3,582.93	31.90B	-0.96%
2021-5-12	3,629.45	3,594.83	3,633.26	3,593.40	31.12B	0.61%
2021-5-11	3,607.53	3,570.55	3,614.10	3,547.60	35.06B	0.40%
2021-5-10	3,593.00	3,588.39	3,594.85	3,565.69	37.38B	0.27%
2021-5-7	3,583.46	3,612.35	3,624.39	3,581.25	35.34B	-0.65%
2021-5-6	3,606.97	3,611.99	3,638.39	3,591.83	31.00B	-0.16%
2021-4-30	3,612.81	3,635.30	3,636.13	3,591.87	31.23B	-0.81%
2021-4-29	3,642.23	3,624.58	3,645.73	3,613.56	27.64B	0.52%
2021-4-28	3,623.52	3,597.40	3,623.52	3,588.12	24.71B	0.42%
2021-4-27	3,608.37	3,605.72	3,609.68	3,581.78	25.29B	0.04%
2021-4-26	3,606.85	3,651.92	3,665.54	3,604.13	27.67B	-0.95%
2021-4-23	3,641.47	3,628.74	3,650.05	3,622.71	24.91B	0.26%
2021-4-22	3,631.92	3,650.54	3,653.18	3,622.69	25.09B	-0.23%
2021-4-21	3,640.14	3,622.70	3,648.88	3,616.21	25.36B	0.00%
2021-4-20	3,640.16	3,634.07	3,662.56	3,630.20	28.50B	-0.13%
2021-4-19	3,644.99	3,592.57	3,646.53	3,578.73	30.24B	1.49%
2021-4-16	3,591.60	3,571.24	3,597.92	3,557.53	25.83B	0.81%
2021-4-15	3,562.63	3,573.78	3,573.78	3,535.47	23.38B	-0.52%
2021-4-14	3,581.25	3,560.61	3,584.73	3,556.34	23.31B	0.60%
2021-4-13	3,560.02	3,575.56	3,590.38	3,551.04	27.05B	-0.48%
2021-4-12	3,577.32	3,611.92	3,622.62	3,567.82	30.94B	-1.09%
2021-4-9	3,616.86	3,642.85	3,642.86	3,607.90	27.99B	-0.92%
2021-4-8	3,650.32	3,634.53	3,664.34	3,625.96	33.15B	0.08%
2021-4-7	3,647.27	3,651.26	3,651.26	3,619.55	29.55B	-0.10%
2021-4-6	3,650.79	3,659.89	3,661.62	3,639.03	23.46B	-0.04%
2021-4-2	3,652.29	3,639.94	3,655.65	3,629.67	26.25B	0.52%
2021-4-1	3,633.33	3,610.76	3,637.23	3,604.48	27.51B	0.71%
2021-3-31	3,607.72	3,618.52	3,618.52	3,585.60	28.28B	-0.43%
2021-3-30	3,623.21	3,597.87	3,624.22	3,588.20	28.52B	0.62%
2021-3-29	3,600.77	3,594.86	3,616.04	3,574.13	28.46B	0.50%
2021-3-26	3,582.99	3,535.77	3,588.13	3,535.77	27.45B	1.63%
2021-3-25	3,525.56	3,516.64	3,545.11	3,506.03	27.05B	-0.10%
2021-3-24	3,529.23	3,557.64	3,579.85	3,524.12	31.72B	-1.30%
2021-3-23	3,575.87	3,611.35	3,611.43	3,553.35	32.61B	-0.93%
2021-3-22	3,609.36	3,570.20	3,609.60	3,568.22	31.23B	1.14%
2021-3-19	3,568.68	3,588.80	3,605.24	3,552.53	30.89B	-1.69%
2021-3-18	3,629.94	3,615.84	3,645.77	3,615.56	28.42B	0.51%
2021-3-17	3,611.55	3,601.22	3,620.46	3,574.52	27.98B	-0.03%
2021-3-16	3,612.77	3,589.61	3,615.03	3,570.21	31.64B	0.78%
2021-3-15	3,584.66	3,607.67	3,624.07	3,555.89	36.76B	-0.96%
2021-3-12	3,619.43	3,613.27	3,620.92	3,581.82	35.78B	0.47%
2021-3-11	3,602.38	3,532.20	3,602.38	3,532.20	32.19B	2.36%
2021-3-10	3,519.43	3,553.14	3,560.67	3,516.38	29.95B	-0.05%
2021-3-9	3,521.09	3,579.93	3,594.39	3,488.62	40.73B	-1.82%
2021-3-8	3,586.29	3,694.92	3,713.09	3,586.08	38.67B	-2.30%
2021-3-5	3,670.79	3,630.17	3,693.44	3,623.22	35.62B	-0.04%
2021-3-4	3,672.35	3,717.57	3,723.43	3,655.44	39.33B	-2.05%
2021-3-3	3,749.34	3,668.87	3,750.10	3,667.35	34.73B	1.95%
2021-3-2	3,677.71	3,738.86	3,738.86	3,653.34	33.96B	-1.21%
2021-3-1	3,722.64	3,701.78	3,723.86	3,681.29	31.51B	1.21%
2021-2-26	3,678.27	3,684.00	3,721.64	3,669.52	33.28B	-2.12%
2021-2-25	3,757.96	3,768.97	3,782.59	3,740.55	36.57B	0.59%
2021-2-24	3,735.95	3,814.49	3,821.50	3,701.87	36.17B	-1.99%
2021-2-23	3,811.79	3,792.16	3,849.32	3,792.16	39.85B	-0.17%
2021-2-22	3,818.13	3,886.15	3,896.65	3,818.13	48.80B	-1.46%
2021-2-19	3,874.58	3,838.55	3,878.25	3,809.42	36.06B	0.57%
2021-2-18	3,852.80	3,900.81	3,911.92	3,840.52	34.00B	0.55%
2021-2-10	3,831.54	3,786.97	3,839.61	3,786.85	25.77B	1.43%
2021-2-9	3,777.39	3,710.58	3,777.94	3,698.93	25.35B	2.01%
2021-2-8	3,702.89	3,673.69	3,713.14	3,660.62	24.96B	1.03%
2021-2-5	3,665.04	3,678.83	3,707.23	3,661.50	28.99B	-0.16%
2021-2-4	3,670.82	3,672.81	3,694.82	3,633.00	29.86B	-0.44%
2021-2-3	3,687.01	3,701.55	3,715.03	3,677.78	29.70B	-0.46%
2021-2-2	3,704.20	3,680.20	3,706.11	3,664.19	26.42B	0.81%
2021-2-1	3,674.37	3,644.82	3,675.53	3,637.19	27.72B	0.64%
2021-1-29	3,650.95	3,691.48	3,701.84	3,612.63	29.34B	-0.63%
2021-1-28	3,674.12	3,705.05	3,720.66	3,665.41	27.05B	-1.91%
2021-1-27	3,745.64	3,739.60	3,751.37	3,717.48	26.38B	0.11%
2021-1-26	3,741.57	3,785.14	3,785.14	3,736.66	27.78B	-1.51%
2021-1-25	3,799.07	3,779.20	3,812.53	3,764.18	32.68B	0.49%
2021-1-22	3,780.66	3,790.90	3,790.90	3,757.86	32.41B	-0.40%
2021-1-21	3,795.86	3,764.03	3,811.59	3,758.64	32.72B	1.07%
2021-1-20	3,755.81	3,735.90	3,763.00	3,727.84	27.19B	0.47%
2021-1-19	3,738.27	3,769.72	3,776.85	3,724.26	32.32B	-0.83%
2021-1-18	3,769.59	3,726.10	3,782.75	3,715.05	30.14B	0.84%
2021-1-15	3,738.25	3,738.17	3,762.29	3,704.07	32.44B	0.01%
2021-1-14	3,737.76	3,757.76	3,772.56	3,731.14	34.73B	-0.91%
2021-1-13	3,772.16	3,787.55	3,797.06	3,747.97	38.78B	-0.27%
2021-1-12	3,782.36	3,687.56	3,782.36	3,687.01	32.31B	2.18%
2021-1-11	3,701.72	3,743.50	3,771.21	3,686.51	36.22B	-1.08%
2021-1-8	3,742.23	3,750.24	3,761.13	3,715.77	34.52B	-0.17%
2021-1-7	3,748.67	3,724.21	3,748.67	3,696.65	40.50B	0.71%
2021-1-6	3,722.08	3,701.11	3,728.29	3,682.45	36.98B	0.63%
2021-1-5	3,698.76	3,660.44	3,698.76	3,652.60	40.75B	0.74%
2021-1-4	3,671.76	3,642.15	3,680.89	3,623.79	38.03B	0.86%
2020-12-31	3,640.46	3,584.52	3,642.40	3,584.52	33.54B	1.72%
2020-12-30	3,578.98	3,537.61	3,578.98	3,536.98	29.08B	1.05%
2020-12-29	3,541.84	3,563.13	3,571.30	3,538.75	31.15B	-0.54%
2020-12-28	3,561.03	3,560.02	3,577.01	3,546.72	31.59B	0.02%
2020-12-25	3,560.24	3,513.27	3,560.70	3,509.65	29.42B	1.00%
2020-12-24	3,525.15	3,545.16	3,557.63	3,515.62	27.48B	-0.57%
2020-12-23	3,545.30	3,524.48	3,557.78	3,522.08	29.93B	0.76%
2020-12-22	3,518.50	3,575.32	3,580.35	3,515.44	32.27B	-1.87%
2020-12-21	3,585.40	3,557.97	3,588.61	3,544.03	28.34B	0.76%
2020-12-18	3,558.51	3,564.34	3,578.34	3,545.74	28.06B	-0.29%
2020-12-17	3,568.96	3,529.58	3,570.33	3,515.66	27.52B	1.12%
2020-12-16	3,529.27	3,533.77	3,541.54	3,521.08	22.06B	-0.01%
2020-12-15	3,529.53	3,528.86	3,536.17	3,509.78	22.54B	-0.06%
2020-12-14	3,531.51	3,510.94	3,533.62	3,499.50	23.96B	0.66%
2020-12-11	3,508.47	3,543.92	3,546.20	3,485.38	29.83B	-0.77%
2020-12-10	3,535.80	3,527.90	3,547.99	3,519.52	24.71B	0.04%
2020-12-9	3,534.44	3,580.71	3,587.49	3,534.39	26.05B	-1.12%
2020-12-8	3,574.52	3,582.36	3,593.87	3,566.99	22.67B	-0.19%
2020-12-7	3,581.22	3,612.76	3,615.82	3,578.82	25.42B	-0.81%
2020-12-4	3,610.59	3,602.35	3,614.60	3,581.69	25.60B	0.07%
2020-12-3	3,608.03	3,614.75	3,618.54	3,594.04	29.82B	-0.21%
2020-12-2	3,615.63	3,620.07	3,632.79	3,601.48	31.24B	-0.08%
2020-12-1	3,618.41	3,552.32	3,624.39	3,550.21	31.55B	1.78%
2020-11-30	3,555.23	3,582.78	3,623.29	3,555.23	38.38B	-0.48%
2020-11-27	3,572.44	3,536.24	3,572.44	3,526.47	28.02B	1.15%
2020-11-26	3,531.91	3,521.73	3,533.69	3,505.19	25.55B	0.22%
2020-11-25	3,524.11	3,581.98	3,588.23	3,524.11	32.18B	-1.19%
2020-11-24	3,566.54	3,571.28	3,578.13	3,559.64	30.06B	-0.34%
2020-11-23	3,578.71	3,546.84	3,596.71	3,540.43	37.34B	1.09%
2020-11-20	3,540.14	3,521.13	3,542.69	3,517.68	26.08B	0.44%
2020-11-19	3,524.79	3,499.61	3,529.25	3,490.54	25.29B	0.47%
2020-11-18	3,508.24	3,497.77	3,520.41	3,494.28	28.72B	0.22%
2020-11-17	3,500.46	3,508.03	3,508.62	3,483.72	28.33B	-0.21%
2020-11-16	3,507.84	3,485.52	3,507.84	3,472.92	27.91B	1.11%
2020-11-13	3,469.23	3,487.20	3,487.20	3,449.87	22.76B	-0.86%
2020-11-12	3,499.23	3,505.24	3,511.35	3,489.56	21.61B	-0.10%
2020-11-11	3,502.88	3,515.27	3,527.68	3,499.57	27.07B	-0.53%
2020-11-10	3,521.70	3,550.50	3,550.50	3,507.05	27.83B	-0.40%
2020-11-9	3,535.95	3,489.55	3,543.39	3,489.55	30.97B	1.86%
2020-11-6	3,471.43	3,486.46	3,486.46	3,450.45	23.45B	-0.24%
2020-11-5	3,479.81	3,464.62	3,480.12	3,449.90	22.63B	1.30%
2020-11-4	3,435.08	3,430.86	3,444.72	3,410.59	18.81B	0.20%
2020-11-3	3,428.39	3,395.63	3,436.06	3,393.57	21.48B	1.43%
2020-11-2	3,380.21	3,383.93	3,398.71	3,364.23	22.62B	0.02%
2020-10-30	3,379.53	3,436.24	3,437.55	3,374.18	22.96B	-1.47%
2020-10-29	3,430.04	3,391.23	3,447.93	3,386.38	18.42B	0.11%
2020-10-28	3,426.36	3,412.73	3,433.33	3,394.01	17.30B	0.46%
2020-10-27	3,410.72	3,396.52	3,414.96	3,391.05	14.90B	0.10%
2020-10-26	3,407.41	3,415.31	3,421.34	3,381.65	16.75B	-0.82%
2020-10-23	3,435.57	3,467.13	3,485.92	3,434.13	17.40B	-1.04%
2020-10-22	3,471.68	3,475.19	3,480.49	3,439.04	16.58B	-0.38%
2020-10-21	3,484.85	3,492.28	3,492.28	3,462.95	17.75B	-0.09%
2020-10-20	3,488.03	3,466.09	3,488.03	3,452.05	16.49B	0.47%
2020-10-19	3,471.88	3,512.18	3,533.15	3,466.80	21.22B	-0.71%
2020-10-16	3,496.71	3,494.72	3,509.93	3,478.61	19.41B	0.13%
2020-10-15	3,492.34	3,503.62	3,515.86	3,490.07	19.08B	-0.26%
2020-10-14	3,501.36	3,514.76	3,514.76	3,493.12	19.84B	-0.56%
2020-10-13	3,521.19	3,514.23	3,523.38	3,494.71	20.47B	0.04%
2020-10-12	3,519.84	3,445.27	3,520.57	3,443.98	25.92B	2.64%
2020-10-9	3,429.25	3,419.37	3,438.12	3,416.79	18.81B	1.68%
2020-9-30	3,372.60	3,387.98	3,400.77	3,356.09	15.34B	-0.20%
2020-9-29	3,379.22	3,387.16	3,398.59	3,374.48	15.12B	0.21%
2020-9-28	3,372.13	3,379.90	3,393.73	3,365.13	15.57B	-0.06%
2020-9-25	3,374.05	3,389.78	3,395.11	3,362.12	16.47B	-0.12%
2020-9-24	3,378.02	3,419.64	3,422.25	3,375.99	20.65B	-1.72%
2020-9-23	3,437.30	3,436.40	3,447.85	3,421.75	16.90B	0.16%
2020-9-22	3,431.65	3,448.78	3,479.84	3,422.62	21.38B	-1.29%
2020-9-21	3,476.35	3,509.91	3,511.66	3,472.30	21.62B	-0.63%
2020-9-18	3,498.55	3,428.06	3,498.79	3,425.56	25.59B	2.07%
2020-9-17	3,427.55	3,434.84	3,448.53	3,404.56	20.27B	-0.41%
2020-9-16	3,441.77	3,451.49	3,461.22	3,428.31	20.02B	-0.36%
2020-9-15	3,454.12	3,434.63	3,456.24	3,420.59	19.75B	0.52%
2020-9-14	3,436.40	3,433.38	3,441.34	3,417.85	21.37B	0.57%
2020-9-11	3,417.02	3,380.82	3,419.29	3,375.30	22.15B	0.79%
2020-9-10	3,390.30	3,440.02	3,443.39	3,382.77	31.21B	-0.61%
2020-9-9	3,411.05	3,438.64	3,447.70	3,394.19	35.10B	-1.86%
2020-9-8	3,475.79	3,459.77	3,484.14	3,433.86	27.05B	0.73%
2020-9-7	3,450.71	3,510.91	3,530.10	3,443.40	26.02B	-1.87%
2020-9-4	3,516.64	3,496.73	3,521.62	3,488.52	22.12B	-0.88%
2020-9-3	3,547.69	3,567.66	3,590.32	3,536.44	25.49B	-0.58%
2020-9-2	3,568.48	3,584.99	3,585.96	3,539.57	26.12B	-0.17%
2020-9-1	3,574.64	3,552.76	3,574.64	3,544.30	24.66B	0.44%
2020-8-31	3,558.98	3,580.97	3,608.37	3,558.78	32.30B	-0.24%
2020-8-28	3,567.58	3,507.20	3,569.77	3,500.23	27.08B	1.61%
2020-8-27	3,511.20	3,493.79	3,513.00	3,472.26	23.67B	0.61%
2020-8-26	3,489.88	3,533.76	3,545.19	3,479.82	29.38B	-1.30%
2020-8-25	3,535.72	3,555.97	3,572.75	3,525.83	27.67B	-0.36%
2020-8-24	3,548.47	3,554.33	3,559.99	3,530.06	26.58B	0.14%
2020-8-21	3,543.47	3,543.04	3,557.38	3,519.67	28.72B	0.50%
2020-8-20	3,525.90	3,549.04	3,558.06	3,514.22	33.53B	-1.30%
2020-8-19	3,572.31	3,610.57	3,620.93	3,570.23	40.53B	-1.25%
2020-8-18	3,617.42	3,607.83	3,623.33	3,598.06	38.04B	0.36%
2020-8-17	3,604.54	3,536.48	3,617.25	3,531.72	43.42B	2.34%
2020-8-14	3,522.00	3,475.39	3,524.03	3,461.81	30.58B	1.19%
2020-8-13	3,480.70	3,488.55	3,499.00	3,468.89	32.41B	0.04%
2020-8-12	3,479.21	3,487.85	3,496.49	3,420.49	37.80B	-0.63%
2020-8-11	3,501.28	3,542.31	3,573.36	3,496.86	40.02B	-1.15%
2020-8-10	3,542.07	3,502.45	3,563.78	3,495.66	38.12B	0.75%
2020-8-7	3,515.58	3,532.94	3,536.67	3,467.02	40.36B	-0.96%
2020-8-6	3,549.61	3,543.62	3,556.15	3,494.91	41.50B	0.26%
2020-8-5	3,540.26	3,525.34	3,546.65	3,494.43	38.55B	0.17%
2020-8-4	3,534.12	3,539.08	3,554.46	3,513.94	44.20B	0.11%
2020-8-3	3,530.18	3,492.71	3,530.33	3,487.97	40.70B	1.75%
2020-7-31	3,469.43	3,438.77	3,494.38	3,418.63	35.35B	0.71%
2020-7-30	3,445.09	3,458.47	3,471.98	3,440.20	34.04B	-0.24%
2020-7-29	3,453.21	3,377.11	3,453.21	3,364.50	32.46B	2.06%
2020-7-28	3,383.37	3,381.49	3,401.56	3,362.95	28.92B	0.71%
2020-7-27	3,359.54	3,364.94	3,377.09	3,327.46	29.91B	0.27%
2020-7-24	3,350.64	3,470.07	3,478.98	3,338.27	42.67B	-3.86%
2020-7-23	3,485.25	3,465.31	3,496.98	3,414.71	40.67B	-0.24%
2020-7-22	3,493.66	3,474.81	3,544.88	3,471.24	39.29B	0.37%
2020-7-21	3,480.82	3,490.96	3,497.39	3,459.52	35.89B	0.20%
2020-7-20	3,473.75	3,400.15	3,473.75	3,375.73	41.80B	3.11%
2020-7-17	3,368.90	3,369.25	3,409.42	3,334.44	35.92B	0.12%
2020-7-16	3,364.75	3,518.12	3,536.14	3,364.35	49.00B	-4.50%
2020-7-15	3,523.30	3,587.01	3,597.90	3,507.01	49.14B	-1.56%
2020-7-14	3,579.19	3,600.52	3,617.56	3,528.31	54.25B	-0.83%
2020-7-13	3,609.20	3,542.18	3,625.48	3,531.34	55.74B	1.77%
2020-7-10	3,546.31	3,583.66	3,598.52	3,534.97	55.55B	-1.95%
2020-7-9	3,616.87	3,567.51	3,623.58	3,557.18	61.92B	1.38%
2020-7-8	3,567.46	3,498.41	3,586.46	3,488.08	58.63B	1.74%
2020-7-7	3,506.50	3,543.89	3,571.26	3,496.94	65.69B	0.37%
2020-7-6	3,493.44	3,341.45	3,498.06	3,341.45	64.29B	5.71%
2020-7-3	3,304.72	3,253.58	3,304.72	3,253.58	45.83B	2.01%
2020-7-2	3,239.49	3,169.42	3,241.46	3,167.27	39.07B	2.13%
2020-7-1	3,171.80	3,135.29	3,172.01	3,128.77	27.31B	1.39%
2020-6-30	3,128.45	3,107.96	3,134.91	3,107.96	21.48B	0.78%
2020-6-29	3,104.20	3,116.28	3,121.37	3,093.96	22.04B	-0.60%
2020-6-24	3,123.07	3,116.17	3,126.63	3,114.32	21.29B	0.30%
2020-6-23	3,113.70	3,103.46	3,115.56	3,091.90	22.50B	0.18%
2020-6-22	3,108.07	3,109.78	3,127.13	3,101.53	26.76B	-0.08%
2020-6-19	3,110.56	3,080.35	3,116.53	3,077.23	26.40B	0.96%
2020-6-18	3,080.89	3,071.01	3,084.66	3,060.75	25.84B	0.12%
2020-6-17	3,077.31	3,073.95	3,078.09	3,059.65	23.44B	0.14%
2020-6-16	3,072.99	3,053.18	3,073.03	3,049.27	22.31B	1.44%
2020-6-15	3,029.24	3,048.39	3,063.32	3,029.24	24.29B	-1.02%
2020-6-12	3,060.43	3,015.40	3,071.47	3,011.02	23.58B	-0.04%
2020-6-11	3,061.65	3,081.46	3,094.95	3,052.52	23.35B	-0.78%
2020-6-10	3,085.61	3,093.50	3,093.56	3,076.26	20.77B	-0.42%
2020-6-9	3,098.58	3,081.17	3,099.64	3,074.24	20.88B	0.63%
2020-6-8	3,079.32	3,083.76	3,092.24	3,075.57	23.08B	0.24%
2020-6-5	3,072.03	3,064.10	3,072.03	3,049.29	21.71B	0.39%
2020-6-4	3,059.97	3,073.20	3,074.39	3,051.06	22.63B	-0.14%
2020-6-3	3,064.31	3,071.59	3,084.61	3,063.55	25.51B	0.07%
2020-6-2	3,062.17	3,056.85	3,067.37	3,049.28	25.58B	0.20%
2020-6-1	3,055.94	3,010.42	3,057.76	3,010.42	25.99B	2.21%
2020-5-29	2,989.86	2,972.11	2,992.92	2,965.86	20.63B	0.22%
2020-5-28	2,983.28	2,974.84	2,999.73	2,955.94	20.73B	0.33%
2020-5-27	2,973.34	2,984.35	2,986.11	2,968.24	19.79B	-0.34%
2020-5-26	2,983.55	2,964.06	2,985.42	2,961.96	17.41B	1.01%
2020-5-25	2,953.65	2,951.90	2,957.36	2,937.42	17.26B	0.15%
2020-5-22	2,949.33	3,000.97	3,000.97	2,943.34	20.88B	-1.89%
2020-5-21	3,006.09	3,030.00	3,030.83	3,002.20	20.33B	-0.55%
2020-5-20	3,022.67	3,035.96	3,035.96	3,014.74	21.02B	-0.51%
2020-5-19	3,038.14	3,037.23	3,039.88	3,026.60	19.68B	0.81%
2020-5-18	3,013.88	3,010.97	3,029.11	3,000.12	22.55B	0.24%
2020-5-15	3,006.78	3,019.67	3,023.36	3,001.45	18.87B	-0.07%
2020-5-14	3,008.79	3,026.40	3,026.40	3,007.58	19.74B	-0.96%
2020-5-13	3,037.92	3,021.95	3,040.22	3,014.25	18.45B	0.23%
2020-5-12	3,030.98	3,033.89	3,037.34	3,009.75	19.63B	-0.10%
2020-5-11	3,034.08	3,041.12	3,054.44	3,023.13	22.49B	-0.02%
2020-5-8	3,034.58	3,021.35	3,043.46	3,017.66	22.66B	0.83%
2020-5-7	3,009.61	3,014.78	3,020.61	3,002.30	22.65B	-0.23%
2020-5-6	3,016.54	2,967.70	3,017.70	2,966.70	24.95B	0.63%
2020-4-30	2,997.56	2,968.58	3,003.34	2,968.58	24.21B	1.33%
2020-4-29	2,958.15	2,936.05	2,967.90	2,935.37	20.19B	0.44%
2020-4-28	2,945.14	2,955.58	2,957.42	2,890.81	25.36B	-0.19%
2020-4-27	2,950.86	2,947.41	2,968.86	2,937.67	21.00B	0.25%
2020-4-24	2,943.51	2,971.18	2,971.18	2,937.19	23.51B	-1.06%
2020-4-23	2,974.92	2,987.56	2,990.83	2,972.20	24.87B	-0.19%
2020-4-22	2,980.70	2,949.26	2,980.70	2,943.41	21.71B	0.60%
2020-4-21	2,962.85	2,978.79	2,978.79	2,942.93	23.31B	-0.90%
2020-4-20	2,989.62	2,976.91	2,990.08	2,969.40	21.17B	0.49%
2020-4-17	2,974.91	2,971.84	2,992.17	2,966.01	24.56B	0.66%
2020-4-16	2,955.43	2,932.80	2,958.99	2,931.13	20.29B	0.31%
2020-4-15	2,946.18	2,962.39	2,965.64	2,943.57	20.55B	-0.57%
2020-4-14	2,963.04	2,929.00	2,963.06	2,923.34	20.26B	1.59%
2020-4-13	2,916.67	2,918.23	2,926.97	2,907.21	17.70B	-0.48%
2020-4-10	2,930.86	2,962.89	2,969.02	2,923.87	23.33B	-1.04%
2020-4-9	2,961.54	2,961.47	2,968.36	2,955.80	23.80B	0.37%
2020-4-8	2,950.48	2,940.57	2,958.71	2,934.68	24.34B	-0.19%
2020-4-7	2,956.15	2,941.72	2,958.78	2,936.30	27.00B	2.06%
2020-4-3	2,896.62	2,906.67	2,914.04	2,886.23	20.07B	-0.60%
2020-4-2	2,914.09	2,850.69	2,914.09	2,850.39	21.77B	1.69%
2020-4-1	2,865.69	2,875.15	2,906.46	2,862.10	21.71B	-0.57%
2020-3-31	2,882.25	2,900.13	2,904.14	2,874.72	21.85B	0.11%
2020-3-30	2,879.03	2,871.06	2,891.50	2,853.67	23.95B	-0.90%
2020-3-27	2,905.17	2,926.97	2,940.14	2,904.69	24.06B	0.26%
2020-3-26	2,897.51	2,894.30	2,922.26	2,885.42	23.39B	-0.60%
2020-3-25	2,914.98	2,908.41	2,922.38	2,890.02	27.29B	2.17%
2020-3-24	2,852.95	2,832.56	2,853.97	2,794.94	25.68B	2.34%
2020-3-23	2,787.62	2,805.77	2,832.85	2,783.77	24.96B	-3.11%
2020-3-20	2,877.16	2,857.66	2,883.73	2,831.91	25.17B	1.61%
2020-3-19	2,831.55	2,849.67	2,867.96	2,773.54	30.20B	-0.98%
2020-3-18	2,859.49	2,926.16	2,950.85	2,859.49	29.09B	-1.83%
2020-3-17	2,912.87	2,930.34	2,962.46	2,845.32	30.58B	-0.34%
2020-3-16	2,922.93	3,036.23	3,036.98	2,918.10	35.15B	-3.40%
2020-3-13	3,025.88	2,938.57	3,050.46	2,934.13	36.60B	-1.23%
2020-3-12	3,063.64	3,076.70	3,085.61	3,045.59	30.75B	-1.52%
2020-3-11	3,110.82	3,145.70	3,154.37	3,110.82	35.22B	-0.94%
2020-3-10	3,140.46	3,058.79	3,144.15	3,044.01	39.29B	1.82%
2020-3-9	3,084.33	3,130.31	3,132.46	3,081.62	41.42B	-3.01%
2020-3-6	3,179.96	3,185.68	3,198.81	3,174.67	36.18B	-1.21%
2020-3-5	3,218.98	3,181.74	3,221.71	3,167.85	44.51B	1.99%
2020-3-4	3,156.06	3,124.74	3,156.42	3,116.93	35.31B	0.63%
2020-3-3	3,136.39	3,151.05	3,171.97	3,119.31	40.98B	0.74%
2020-3-2	3,113.33	3,038.29	3,125.48	3,038.29	36.70B	3.15%
2020-2-28	3,018.36	3,064.75	3,089.42	3,016.47	40.08B	-3.71%
2020-2-27	3,134.71	3,135.91	3,153.68	3,123.29	35.03B	0.11%
2020-2-26	3,131.12	3,121.12	3,173.97	3,117.50	46.87B	-0.83%
2020-2-25	3,157.44	3,124.94	3,161.52	3,084.74	44.12B	-0.60%
2020-2-24	3,176.48	3,172.96	3,187.97	3,151.44	37.01B	-0.28%
2020-2-21	3,185.33	3,167.06	3,205.49	3,164.87	36.42B	0.31%
2020-2-20	3,175.36	3,124.79	3,176.65	3,110.69	34.54B	1.84%
2020-2-19	3,117.99	3,122.29	3,141.97	3,114.23	31.49B	-0.32%
2020-2-18	3,128.02	3,124.29	3,133.92	3,102.64	31.14B	0.05%
2020-2-17	3,126.60	3,065.17	3,126.62	3,065.17	31.29B	2.28%
2020-2-14	3,056.79	3,038.79	3,067.20	3,038.49	25.05B	0.38%
2020-2-13	3,045.30	3,067.37	3,076.05	3,040.25	27.46B	-0.71%
2020-2-12	3,067.11	3,034.24	3,067.11	3,030.96	24.85B	0.87%
2020-2-11	3,040.67	3,033.18	3,053.42	3,020.26	26.90B	0.39%
2020-2-10	3,028.92	2,997.51	3,030.35	2,987.61	29.46B	0.50%
2020-2-7	3,013.74	2,995.84	3,013.74	2,974.72	30.92B	0.33%
2020-2-6	3,003.81	2,962.24	3,014.39	2,942.02	31.60B	1.72%
2020-2-5	2,953.01	2,926.11	2,978.83	2,911.93	30.94B	1.25%
2020-2-4	2,916.57	2,814.01	2,919.59	2,814.01	36.35B	1.34%
2020-2-3	2,878.14	2,846.73	2,899.08	2,846.73	21.54B	-7.72%
2020-1-23	3,118.92	3,183.19	3,190.71	3,096.72	27.24B	-2.75%
2020-1-22	3,207.12	3,183.76	3,216.06	3,150.00	22.36B	0.28%
2020-1-21	3,198.08	3,233.33	3,233.33	3,197.13	23.46B	-1.41%
2020-1-20	3,243.82	3,229.48	3,244.35	3,217.26	21.03B	0.66%
2020-1-17	3,222.53	3,228.85	3,239.84	3,213.89	19.02B	0.04%
2020-1-16	3,221.10	3,243.80	3,244.46	3,217.75	20.32B	-0.52%
2020-1-15	3,237.81	3,251.58	3,256.60	3,229.43	20.21B	-0.54%
2020-1-14	3,255.41	3,269.93	3,276.75	3,254.14	22.98B	-0.28%
2020-1-13	3,264.58	3,239.27	3,264.58	3,222.43	21.04B	0.76%
2020-1-10	3,240.07	3,250.55	3,253.63	3,228.65	21.03B	-0.08%
2020-1-9	3,242.78	3,229.97	3,245.35	3,227.31	24.32B	0.91%
2020-1-8	3,213.43	3,242.10	3,242.10	3,205.30	29.76B	-1.22%
2020-1-7	3,253.19	3,232.98	3,253.90	3,231.76	27.63B	0.69%
2020-1-6	3,230.80	3,217.67	3,255.76	3,211.81	31.24B	-0.01%
2020-1-3	3,231.19	3,236.71	3,241.74	3,221.49	26.13B	-0.05%
2020-1-2	3,232.69	3,212.98	3,246.24	3,212.98	29.22B	1.15%
2019-12-31	3,195.98	3,181.57	3,197.61	3,175.41	21.72B	0.33%
2019-12-30	3,185.38	3,141.49	3,186.83	3,125.94	24.79B	1.16%
2019-12-27	3,148.70	3,150.60	3,181.31	3,147.23	24.69B	-0.08%
2019-12-26	3,151.13	3,123.74	3,151.13	3,122.84	18.23B	0.86%
2019-12-25	3,124.40	3,122.89	3,131.14	3,112.64	17.55B	-0.03%
2019-12-24	3,125.26	3,107.59	3,126.47	3,102.18	16.29B	0.67%
2019-12-23	3,104.35	3,142.38	3,153.22	3,101.95	20.55B	-1.41%
2019-12-20	3,148.59	3,164.07	3,172.27	3,145.78	21.48B	-0.40%
2019-12-19	3,161.37	3,161.47	3,165.94	3,151.86	20.84B	0.00%
2019-12-18	3,161.37	3,165.98	3,178.32	3,155.76	24.38B	-0.18%
2019-12-17	3,167.00	3,128.13	3,184.79	3,125.18	29.26B	1.27%
2019-12-16	3,127.22	3,113.16	3,127.48	3,100.27	21.16B	0.56%
2019-12-13	3,109.70	3,078.39	3,112.14	3,076.32	21.18B	1.78%
2019-12-12	3,055.20	3,066.34	3,066.34	3,052.89	15.17B	-0.30%
2019-12-11	3,064.32	3,062.40	3,068.34	3,054.43	16.54B	0.24%
2019-12-10	3,056.85	3,048.04	3,058.83	3,041.60	17.00B	0.10%
2019-12-9	3,053.86	3,053.87	3,059.22	3,044.18	16.06B	0.08%
2019-12-6	3,051.31	3,041.14	3,051.31	3,033.22	13.40B	0.43%
2019-12-5	3,038.19	3,024.70	3,040.87	3,023.17	14.30B	0.74%
2019-12-4	3,015.88	3,014.59	3,020.45	3,006.74	12.54B	-0.23%
2019-12-3	3,022.77	3,007.25	3,022.93	2,994.08	12.37B	0.31%
2019-12-2	3,013.48	3,012.02	3,027.16	3,007.63	12.86B	0.13%
2019-11-29	3,009.43	3,023.89	3,030.72	2,995.39	12.23B	-0.61%
2019-11-28	3,027.80	3,041.04	3,048.90	3,021.24	11.94B	-0.46%
2019-11-27	3,041.92	3,044.28	3,053.76	3,031.69	13.37B	-0.13%
2019-11-26	3,046.03	3,051.53	3,054.17	3,036.20	16.96B	0.04%
2019-11-25	3,044.86	3,023.31	3,045.32	3,018.09	17.84B	0.72%
2019-11-22	3,022.97	3,044.92	3,064.61	3,011.11	15.85B	-0.63%
2019-11-21	3,042.18	3,041.01	3,049.23	3,029.47	12.34B	-0.25%
2019-11-20	3,049.94	3,067.83	3,070.34	3,046.12	13.73B	-0.78%
2019-11-19	3,074.01	3,042.86	3,074.01	3,041.37	13.53B	0.85%
2019-11-18	3,048.03	3,027.38	3,050.30	3,021.64	12.43B	0.62%
2019-11-15	3,029.26	3,050.19	3,057.04	3,029.12	13.54B	-0.64%
2019-11-14	3,048.63	3,046.39	3,056.51	3,037.88	12.91B	0.16%
2019-11-13	3,043.76	3,051.91	3,052.82	3,031.95	12.97B	-0.33%
2019-11-12	3,053.80	3,051.87	3,057.44	3,029.35	12.96B	0.17%
2019-11-11	3,048.70	3,090.58	3,090.58	3,045.34	15.78B	-1.83%
2019-11-8	3,105.52	3,136.79	3,141.80	3,104.11	14.96B	-0.49%
2019-11-7	3,120.76	3,120.21	3,131.53	3,110.71	13.69B	0.00%
2019-11-6	3,120.67	3,134.75	3,138.46	3,111.37	16.51B	-0.43%
2019-11-5	3,134.24	3,119.71	3,151.85	3,109.58	17.97B	0.54%
2019-11-4	3,117.40	3,105.99	3,125.34	3,105.99	16.71B	0.58%
2019-11-1	3,099.28	3,063.77	3,101.00	3,056.21	15.98B	1.00%
2019-10-31	3,068.72	3,085.26	3,087.25	3,062.89	16.14B	-0.35%
2019-10-30	3,079.45	3,090.08	3,094.13	3,074.75	15.87B	-0.50%
2019-10-29	3,095.02	3,121.06	3,121.06	3,095.02	16.60B	-0.87%
2019-10-28	3,122.12	3,099.74	3,122.20	3,097.90	17.36B	0.85%
2019-10-25	3,095.80	3,080.59	3,099.28	3,059.70	13.67B	0.48%
2019-10-24	3,081.06	3,084.31	3,093.80	3,066.52	12.65B	-0.02%
2019-10-23	3,081.80	3,093.68	3,098.23	3,074.47	12.37B	-0.43%
2019-10-22	3,095.17	3,086.00	3,095.48	3,074.21	11.74B	0.50%
2019-10-21	3,079.72	3,073.70	3,080.46	3,056.71	13.23B	0.05%
2019-10-18	3,078.16	3,124.49	3,129.60	3,073.02	14.98B	-1.32%
2019-10-17	3,119.23	3,121.93	3,129.01	3,111.09	12.24B	-0.04%
2019-10-16	3,120.59	3,135.18	3,153.88	3,117.66	14.97B	-0.41%
2019-10-15	3,133.55	3,148.87	3,148.87	3,128.58	15.53B	-0.56%
2019-10-14	3,151.20	3,136.62	3,170.60	3,132.23	20.85B	1.15%
2019-10-11	3,115.31	3,095.54	3,122.80	3,083.15	16.11B	0.88%
2019-10-10	3,088.08	3,062.86	3,089.69	3,057.10	13.41B	0.78%
2019-10-9	3,064.07	3,040.12	3,064.07	3,029.07	13.03B	0.39%
2019-10-8	3,052.19	3,043.95	3,072.58	3,043.95	12.54B	0.29%
2019-9-30	3,043.35	3,067.24	3,076.23	3,043.35	11.65B	-0.92%
2019-9-27	3,071.70	3,068.92	3,078.96	3,059.93	13.28B	0.10%
2019-9-26	3,068.49	3,105.58	3,111.42	3,067.64	18.87B	-0.89%
2019-9-25	3,096.08	3,119.39	3,119.39	3,096.08	16.84B	-1.00%
2019-9-24	3,127.45	3,121.31	3,145.86	3,115.30	16.38B	0.28%
2019-9-23	3,118.79	3,141.17	3,141.17	3,101.74	16.80B	-0.98%
2019-9-20	3,149.62	3,147.94	3,154.75	3,138.85	18.19B	0.24%
2019-9-19	3,142.12	3,135.47	3,142.12	3,117.09	16.26B	0.46%
2019-9-18	3,127.84	3,126.21	3,139.12	3,124.43	16.79B	0.25%
2019-9-17	3,119.95	3,167.70	3,167.70	3,112.03	22.31B	-1.74%
2019-9-16	3,175.10	3,186.82	3,187.87	3,163.87	22.17B	-0.02%
2019-9-12	3,175.62	3,160.26	3,177.98	3,148.26	19.68B	0.75%
2019-9-11	3,152.05	3,174.25	3,174.90	3,147.22	22.96B	-0.41%
2019-9-10	3,165.08	3,171.59	3,171.59	3,148.50	23.98B	-0.12%
2019-9-9	3,168.78	3,167.85	3,170.42	3,148.85	24.31B	0.84%
2019-9-6	3,142.49	3,139.38	3,142.85	3,123.61	21.66B	0.46%
2019-9-5	3,128.09	3,114.30	3,159.55	3,114.30	30.51B	0.96%
2019-9-4	3,098.31	3,067.17	3,098.31	3,065.22	22.53B	0.93%
2019-9-3	3,069.70	3,065.30	3,069.70	3,054.01	18.88B	0.21%
2019-9-2	3,063.38	3,024.45	3,067.98	3,021.03	20.26B	1.31%
2019-8-30	3,023.71	3,045.88	3,053.42	3,011.00	19.38B	-0.16%
2019-8-29	3,028.60	3,033.94	3,036.67	3,015.67	17.85B	-0.10%
2019-8-28	3,031.59	3,039.82	3,043.82	3,024.50	18.29B	-0.29%
2019-8-27	3,040.42	3,016.66	3,058.72	3,016.53	20.79B	1.35%
2019-8-26	2,999.92	2,986.69	3,007.17	2,984.87	16.97B	-1.17%
2019-8-23	3,035.38	3,022.49	3,040.64	3,015.75	15.90B	0.49%
2019-8-22	3,020.69	3,025.12	3,025.99	3,004.03	14.90B	0.11%
2019-8-21	3,017.42	3,012.31	3,022.92	3,009.26	15.88B	0.01%
2019-8-20	3,017.08	3,016.07	3,029.72	3,011.78	18.95B	-0.11%
2019-8-19	3,020.29	2,970.46	3,020.29	2,964.50	21.43B	2.10%
2019-8-16	2,958.19	2,951.67	2,975.49	2,945.60	14.84B	0.28%
2019-8-15	2,949.81	2,893.69	2,949.91	2,887.95	15.26B	0.25%
2019-8-14	2,942.53	2,958.89	2,964.51	2,941.27	14.39B	0.42%
2019-8-13	2,930.32	2,931.07	2,935.29	2,923.32	13.08B	-0.63%
2019-8-12	2,948.86	2,914.27	2,948.86	2,908.61	13.14B	1.45%
2019-8-9	2,906.68	2,938.96	2,941.81	2,902.18	14.81B	-0.71%
2019-8-8	2,927.38	2,916.55	2,932.76	2,914.49	14.94B	0.93%
2019-8-7	2,900.29	2,921.64	2,925.46	2,900.29	15.75B	-0.32%
2019-8-6	2,909.62	2,909.00	2,919.94	2,863.89	23.07B	-1.56%
2019-8-5	2,955.66	2,990.11	2,999.70	2,955.66	16.71B	-1.61%
2019-8-2	3,004.02	2,997.16	3,008.89	2,986.80	18.47B	-1.41%
2019-8-1	3,046.91	3,059.48	3,066.37	3,039.55	14.22B	-0.81%
2019-7-31	3,071.73	3,084.06	3,084.06	3,065.36	14.08B	-0.67%
2019-7-30	3,092.39	3,086.02	3,106.32	3,086.02	14.82B	0.39%
2019-7-29	3,080.49	3,083.54	3,088.31	3,072.09	12.79B	-0.12%
2019-7-26	3,084.19	3,066.89	3,088.16	3,063.10	13.92B	0.25%
2019-7-25	3,076.65	3,061.74	3,076.65	3,054.39	14.55B	0.48%
2019-7-24	3,061.83	3,045.75	3,075.66	3,045.59	15.51B	0.81%
2019-7-23	3,037.37	3,023.68	3,038.85	3,019.61	12.92B	0.45%
2019-7-22	3,023.75	3,064.43	3,065.86	3,016.08	18.05B	-1.27%
2019-7-19	3,062.77	3,047.56	3,078.91	3,047.56	14.93B	0.79%
2019-7-18	3,038.62	3,060.20	3,060.20	3,038.62	14.98B	-1.04%
2019-7-17	3,070.62	3,072.01	3,081.50	3,063.01	14.95B	-0.20%
2019-7-16	3,076.83	3,077.89	3,084.37	3,070.22	13.17B	-0.15%
2019-7-15	3,081.60	3,059.97	3,095.06	3,023.41	16.75B	0.40%
2019-7-12	3,069.43	3,053.53	3,077.82	3,043.49	13.76B	0.44%
2019-7-11	3,056.08	3,066.90	3,085.46	3,045.72	14.35B	0.08%
2019-7-10	3,053.52	3,074.30	3,075.94	3,046.04	13.53B	-0.44%
2019-7-9	3,067.00	3,067.65	3,077.01	3,050.84	14.50B	-0.18%
2019-7-8	3,072.42	3,139.88	3,139.88	3,057.06	21.12B	-2.58%
2019-7-5	3,153.80	3,147.07	3,157.77	3,132.63	15.66B	0.20%
2019-7-4	3,147.60	3,158.54	3,167.78	3,133.61	19.43B	-0.33%
2019-7-3	3,158.10	3,175.46	3,175.46	3,148.73	21.21B	-0.94%
2019-7-2	3,188.17	3,186.75	3,192.95	3,177.52	21.43B	-0.03%
2019-7-1	3,189.19	3,168.00	3,189.71	3,157.52	25.05B	2.22%
2019-6-28	3,119.99	3,134.03	3,134.03	3,101.48	18.12B	-0.60%
2019-6-27	3,138.80	3,123.94	3,154.28	3,122.30	19.52B	0.69%
2019-6-26	3,117.30	3,105.00	3,128.43	3,098.56	17.43B	-0.19%
2019-6-25	3,123.34	3,147.30	3,147.30	3,088.68	24.35B	-0.87%
2019-6-24	3,150.70	3,146.65	3,155.61	3,136.29	21.03B	0.21%
2019-6-21	3,144.23	3,132.17	3,153.08	3,130.94	28.66B	0.49%
2019-6-20	3,128.76	3,055.55	3,139.54	3,053.20	29.08B	2.38%
2019-6-19	3,056.05	3,083.70	3,093.32	3,054.40	23.06B	0.96%
2019-6-18	3,027.08	3,028.05	3,035.64	3,010.45	14.76B	0.09%
2019-6-17	3,024.41	3,016.84	3,039.98	3,013.66	15.38B	0.20%
2019-6-14	3,018.47	3,051.03	3,062.86	3,016.05	21.53B	-0.99%
2019-6-13	3,048.66	3,042.97	3,056.74	3,022.67	21.28B	0.05%
2019-6-12	3,047.27	3,055.48	3,063.33	3,041.50	24.01B	-0.56%
2019-6-11	3,064.38	2,989.35	3,066.19	2,989.35	26.02B	2.58%
2019-6-10	2,987.32	2,967.28	2,996.77	2,958.17	16.65B	0.86%
2019-6-6	2,961.80	2,998.00	2,998.00	2,955.91	17.69B	-1.18%
2019-6-5	2,997.05	3,019.66	3,025.76	2,994.07	18.14B	-0.03%
2019-6-4	2,997.97	3,024.54	3,025.30	2,987.14	18.83B	-0.96%
2019-6-3	3,027.11	3,039.33	3,059.34	3,012.21	21.58B	-0.29%
2019-5-31	3,036.03	3,042.09	3,061.42	3,032.76	19.51B	-0.24%
2019-5-30	3,043.47	3,040.96	3,045.61	3,017.85	20.56B	-0.30%
2019-5-29	3,052.74	3,031.89	3,074.03	3,027.52	19.88B	0.16%
2019-5-28	3,047.74	3,027.11	3,062.50	3,023.75	22.29B	0.61%
2019-5-27	3,029.32	2,986.31	3,035.35	2,967.11	19.66B	1.38%
2019-5-24	2,988.10	2,982.63	3,007.83	2,980.77	16.70B	0.02%
2019-5-23	2,987.54	3,017.18	3,021.73	2,981.71	19.72B	-1.36%
2019-5-22	3,028.59	3,043.06	3,050.29	3,015.94	19.99B	-0.49%
2019-5-21	3,043.53	3,003.44	3,057.46	2,997.95	21.12B	1.23%
2019-5-20	3,006.49	3,010.83	3,019.05	2,972.74	20.92B	-0.40%
2019-5-17	3,018.68	3,095.67	3,096.73	3,009.75	26.61B	-2.49%
2019-5-16	3,095.61	3,072.28	3,096.09	3,067.64	24.82B	0.58%
2019-5-15	3,077.73	3,039.99	3,084.77	3,039.99	23.04B	1.91%
2019-5-14	3,020.00	3,008.65	3,046.85	3,008.65	20.82B	-0.69%
2019-5-13	3,041.07	3,042.43	3,059.62	3,028.92	21.19B	-1.21%
2019-5-10	3,078.25	3,014.35	3,080.60	2,972.48	28.20B	3.10%
2019-5-9	2,985.71	3,006.97	3,025.50	2,979.51	19.99B	-1.48%
2019-5-8	3,030.65	3,008.95	3,068.03	3,002.24	23.13B	-1.12%
2019-5-7	3,064.83	3,052.18	3,076.21	3,025.68	25.30B	0.69%
2019-5-6	3,043.96	3,125.83	3,127.80	3,012.51	32.63B	-5.58%
2019-4-30	3,224.02	3,197.06	3,234.57	3,197.06	22.21B	0.52%
2019-4-29	3,207.43	3,236.91	3,254.92	3,194.36	29.17B	-0.77%
2019-4-26	3,232.46	3,255.34	3,277.41	3,231.84	28.06B	-1.20%
2019-4-25	3,271.77	3,341.77	3,345.10	3,270.92	32.55B	-2.43%
2019-4-24	3,353.35	3,355.44	3,362.87	3,306.17	27.46B	0.09%
2019-4-23	3,350.23	3,364.15	3,384.83	3,337.80	32.80B	-0.51%
2019-4-22	3,367.46	3,433.99	3,435.03	3,358.88	35.29B	-1.71%
2019-4-19	3,425.90	3,404.24	3,429.64	3,379.77	31.50B	0.63%
2019-4-18	3,404.30	3,415.75	3,426.55	3,395.54	32.53B	-0.40%
2019-4-17	3,417.89	3,404.30	3,430.72	3,393.44	35.73B	0.29%
2019-4-16	3,407.92	3,314.36	3,407.92	3,302.61	35.76B	2.39%
2019-4-15	3,328.42	3,386.85	3,408.31	3,327.87	34.85B	-0.34%
2019-4-12	3,339.80	3,335.86	3,350.99	3,318.22	28.95B	-0.04%
2019-4-11	3,341.22	3,395.29	3,408.51	3,336.58	35.26B	-1.60%
2019-4-10	3,395.70	3,377.51	3,419.63	3,356.80	37.97B	0.07%
2019-4-9	3,393.29	3,394.02	3,405.85	3,368.15	36.38B	-0.16%
2019-4-8	3,398.66	3,426.43	3,444.44	3,362.72	50.38B	-0.05%
2019-4-4	3,400.51	3,386.94	3,408.46	3,369.32	46.83B	0.94%
2019-4-3	3,368.71	3,308.83	3,371.83	3,301.69	42.99B	1.24%
2019-4-2	3,327.38	3,334.14	3,344.62	3,314.88	44.65B	0.20%
2019-4-1	3,320.60	3,259.11	3,327.17	3,259.11	46.53B	2.58%
2019-3-29	3,237.20	3,142.75	3,239.59	3,142.02	37.46B	3.20%
2019-3-28	3,136.72	3,152.32	3,169.06	3,133.40	28.78B	-0.92%
2019-3-27	3,165.88	3,154.91	3,165.93	3,129.21	29.11B	0.86%
2019-3-26	3,138.99	3,202.35	3,207.72	3,129.96	35.30B	-1.51%
2019-3-25	3,187.10	3,203.63	3,233.21	3,185.97	37.98B	-1.97%
2019-3-22	3,251.20	3,247.64	3,254.50	3,210.03	36.43B	0.09%
2019-3-21	3,248.41	3,240.77	3,273.14	3,233.13	41.37B	0.35%
2019-3-20	3,237.13	3,230.33	3,249.59	3,198.14	35.81B	-0.01%
2019-3-19	3,237.47	3,246.81	3,261.02	3,222.12	35.06B	-0.18%
2019-3-18	3,243.16	3,171.14	3,243.16	3,151.99	39.73B	2.48%
2019-3-15	3,164.79	3,142.98	3,192.43	3,141.39	34.04B	1.04%
2019-3-14	3,132.28	3,156.27	3,185.20	3,109.36	37.25B	-1.20%
2019-3-13	3,170.27	3,207.32	3,210.46	3,156.61	45.24B	-1.09%
2019-3-12	3,205.20	3,193.42	3,239.88	3,173.31	51.04B	1.10%
2019-3-11	3,170.24	3,109.58	3,171.57	3,103.77	42.56B	1.92%
2019-3-8	3,110.39	3,182.09	3,220.63	3,110.10	57.69B	-4.40%
2019-3-7	3,253.50	3,250.62	3,278.17	3,220.54	58.28B	0.14%
2019-3-6	3,248.98	3,205.27	3,250.80	3,194.47	55.42B	1.57%
2019-3-5	3,198.78	3,162.83	3,199.53	3,151.89	42.33B	0.88%
2019-3-4	3,170.90	3,158.76	3,237.21	3,149.27	52.47B	1.12%
2019-3-1	3,135.75	3,094.23	3,135.75	3,069.48	34.53B	1.81%
2019-2-28	3,080.11	3,089.61	3,105.60	3,068.82	34.95B	-0.44%
2019-2-27	3,093.58	3,078.99	3,139.35	3,062.98	47.41B	0.42%
2019-2-26	3,080.62	3,109.50	3,137.37	3,077.57	56.42B	-0.67%
2019-2-25	3,101.34	2,972.62	3,101.88	2,972.62	52.73B	5.60%
2019-2-22	2,936.77	2,879.34	2,936.77	2,865.56	30.09B	1.91%
2019-2-21	2,881.80	2,890.35	2,926.07	2,874.64	29.81B	-0.34%
2019-2-20	2,891.70	2,891.53	2,898.20	2,869.42	24.57B	0.20%
2019-2-19	2,885.84	2,889.89	2,912.22	2,866.90	28.76B	0.05%
2019-2-18	2,884.49	2,827.37	2,884.49	2,827.37	26.00B	2.69%
2019-2-15	2,809.06	2,840.95	2,843.94	2,806.34	19.57B	-1.37%
2019-2-14	2,848.21	2,843.85	2,858.44	2,835.41	19.67B	-0.05%
2019-2-13	2,849.66	2,800.85	2,855.97	2,792.46	24.34B	1.84%
2019-2-12	2,798.10	2,779.37	2,800.80	2,773.90	18.38B	0.68%
2019-2-11	2,779.22	2,736.53	2,779.43	2,736.53	15.46B	1.36%
2019-2-1	2,741.84	2,720.46	2,742.10	2,712.84	13.18B	1.30%
2019-1-31	2,706.59	2,703.16	2,729.71	2,692.96	15.40B	0.35%
2019-1-30	2,697.10	2,706.70	2,721.50	2,696.94	12.03B	-0.72%
2019-1-29	2,716.67	2,714.65	2,724.55	2,680.75	15.53B	-0.10%
2019-1-28	2,719.50	2,739.19	2,754.49	2,713.34	14.68B	-0.18%
2019-1-25	2,724.50	2,718.74	2,740.53	2,718.07	15.92B	0.39%
2019-1-24	2,713.94	2,706.54	2,719.81	2,690.85	15.38B	0.42%
2019-1-23	2,702.69	2,696.65	2,711.64	2,693.68	13.13B	0.05%
2019-1-22	2,701.32	2,732.75	2,732.75	2,694.36	15.23B	-1.18%
2019-1-21	2,733.65	2,721.63	2,742.54	2,721.63	16.32B	0.56%
2019-1-18	2,718.43	2,688.76	2,721.46	2,686.84	19.05B	1.42%
2019-1-17	2,680.26	2,694.90	2,704.31	2,678.24	16.22B	-0.42%
2019-1-16	2,691.58	2,690.14	2,695.58	2,683.80	14.91B	0.00%
2019-1-15	2,691.48	2,656.92	2,692.71	2,651.73	16.00B	1.37%
2019-1-14	2,655.23	2,673.66	2,676.77	2,652.34	14.47B	-0.71%
2019-1-11	2,674.18	2,659.20	2,675.19	2,652.70	14.91B	0.74%
2019-1-10	2,654.53	2,663.71	2,672.07	2,650.93	15.96B	-0.36%
2019-1-9	2,664.22	2,655.93	2,695.76	2,655.66	19.15B	0.71%
2019-1-8	2,645.47	2,649.47	2,650.61	2,638.87	15.78B	-0.26%
2019-1-7	2,652.40	2,647.85	2,656.50	2,633.99	17.69B	0.72%
2019-1-4	2,633.35	2,561.18	2,633.83	2,555.84	16.85B	2.05%
2019-1-3	2,580.43	2,577.68	2,605.69	2,571.54	12.41B	-0.04%
2019-1-2	2,581.37	2,615.56	2,618.07	2,572.07	10.97B	-1.15%
2018-12-28	2,611.38	2,600.61	2,623.16	2,595.05	11.91B	0.44%
2018-12-27	2,600.05	2,646.85	2,651.32	2,600.05	13.52B	-0.61%
2018-12-26	2,616.00	2,618.95	2,632.28	2,609.48	10.86B	-0.26%
2018-12-25	2,622.83	2,621.86	2,632.43	2,578.82	14.04B	-0.88%
2018-12-24	2,646.07	2,624.81	2,648.63	2,618.19	9.72B	0.43%
2018-12-21	2,634.80	2,645.53	2,646.45	2,616.36	11.55B	-0.79%
2018-12-20	2,655.73	2,664.37	2,675.25	2,634.48	12.04B	-0.52%
2018-12-19	2,669.68	2,700.24	2,701.51	2,667.08	10.76B	-1.05%
2018-12-18	2,698.11	2,705.41	2,721.70	2,684.41	11.69B	-0.82%
2018-12-17	2,720.47	2,709.21	2,721.50	2,695.19	11.72B	0.16%
2018-12-14	2,716.00	2,751.15	2,753.13	2,716.00	14.58B	-1.53%
2018-12-13	2,758.25	2,730.07	2,770.62	2,721.99	15.05B	1.23%
2018-12-12	2,724.83	2,731.12	2,733.09	2,717.42	10.34B	0.31%
2018-12-11	2,716.38	2,708.97	2,718.55	2,704.96	10.12B	0.37%
2018-12-10	2,706.42	2,711.20	2,722.33	2,697.67	11.30B	-0.82%
2018-12-7	2,728.72	2,732.36	2,737.85	2,721.80	10.89B	0.03%
2018-12-6	2,727.99	2,753.81	2,757.88	2,725.85	14.14B	-1.69%
2018-12-5	2,774.79	2,753.80	2,785.88	2,749.72	15.42B	-0.61%
2018-12-4	2,791.68	2,776.59	2,791.82	2,769.59	16.77B	0.42%
2018-12-3	2,779.99	2,772.03	2,791.01	2,753.13	20.71B	2.58%
2018-11-30	2,710.17	2,685.42	2,712.31	2,675.68	13.88B	0.81%
2018-11-29	2,688.42	2,737.04	2,741.00	2,688.42	15.69B	-1.32%
2018-11-28	2,724.40	2,696.86	2,724.65	2,682.30	14.57B	1.05%
2018-11-27	2,696.05	2,707.79	2,714.78	2,687.12	12.34B	-0.05%
2018-11-26	2,697.27	2,702.55	2,717.39	2,689.12	13.41B	-0.14%
2018-11-23	2,701.10	2,765.18	2,766.63	2,698.88	19.10B	-2.49%
2018-11-22	2,770.17	2,781.17	2,783.38	2,758.71	14.91B	-0.23%
2018-11-21	2,776.56	2,743.37	2,778.97	2,741.24	18.23B	0.21%
2018-11-20	2,770.67	2,810.92	2,817.82	2,768.05	21.54B	-2.13%
2018-11-19	2,831.06	2,808.37	2,831.06	2,800.27	23.12B	0.91%
2018-11-16	2,805.43	2,795.72	2,822.67	2,782.31	24.14B	0.41%
2018-11-15	2,794.03	2,756.31	2,794.03	2,756.05	20.73B	1.36%
2018-11-14	2,756.42	2,773.32	2,783.75	2,751.92	23.80B	-0.86%
2018-11-13	2,780.22	2,723.20	2,792.39	2,719.91	24.88B	0.93%
2018-11-12	2,754.72	2,715.61	2,755.41	2,712.48	17.47B	1.22%
2018-11-9	2,721.56	2,745.00	2,745.00	2,720.82	15.21B	-1.40%
2018-11-8	2,760.11	2,785.78	2,788.16	2,756.61	15.93B	-0.22%
2018-11-7	2,766.10	2,785.49	2,802.12	2,763.89	17.29B	-0.68%
2018-11-6	2,784.97	2,786.39	2,786.56	2,759.79	16.33B	-0.23%
2018-11-5	2,791.35	2,791.38	2,799.50	2,763.92	19.34B	-0.41%
2018-11-2	2,802.97	2,774.47	2,802.97	2,753.05	22.47B	2.70%
2018-11-1	2,729.31	2,740.64	2,761.36	2,726.60	20.07B	0.13%
2018-10-31	2,725.67	2,694.51	2,736.32	2,688.23	18.03B	1.35%
2018-10-30	2,689.31	2,658.44	2,709.11	2,640.85	16.65B	1.02%
2018-10-29	2,662.15	2,716.13	2,718.18	2,648.60	13.41B	-2.19%
2018-10-26	2,721.64	2,734.30	2,750.23	2,702.75	15.88B	-0.19%
2018-10-25	2,726.86	2,660.88	2,729.29	2,651.09	16.18B	0.02%
2018-10-24	2,726.30	2,701.84	2,765.23	2,699.54	15.98B	0.33%
2018-10-23	2,717.43	2,778.03	2,785.58	2,705.32	17.80B	-2.26%
2018-10-22	2,780.38	2,686.99	2,801.92	2,686.99	21.14B	4.09%
2018-10-19	2,671.08	2,576.36	2,674.14	2,564.94	14.70B	2.58%
2018-10-18	2,603.99	2,665.22	2,665.22	2,603.16	12.52B	-2.94%
2018-10-17	2,682.76	2,696.08	2,704.68	2,636.60	12.97B	0.60%
2018-10-16	2,666.76	2,689.00	2,720.43	2,656.38	11.91B	-0.84%
2018-10-15	2,689.35	2,728.99	2,735.33	2,685.83	11.84B	-1.49%
2018-10-12	2,730.05	2,695.58	2,739.51	2,656.45	16.97B	0.91%
2018-10-11	2,705.45	2,767.81	2,786.90	2,681.18	19.65B	-5.22%
2018-10-10	2,854.58	2,852.38	2,873.15	2,830.70	11.33B	0.18%
2018-10-9	2,849.53	2,841.91	2,863.47	2,839.23	11.66B	0.16%
2018-10-8	2,844.84	2,898.99	2,902.95	2,838.16	14.92B	-3.72%
2018-9-28	2,954.75	2,926.37	2,955.19	2,923.80	13.40B	1.06%
2018-9-27	2,923.73	2,938.48	2,943.41	2,918.02	12.38B	-0.54%
2018-9-26	2,939.53	2,917.01	2,961.07	2,914.93	13.93B	0.92%
2018-9-25	2,912.61	2,906.22	2,921.96	2,902.14	11.18B	-0.58%
2018-9-21	2,929.74	2,863.03	2,929.74	2,850.59	15.78B	2.50%
2018-9-20	2,858.18	2,861.23	2,873.61	2,852.75	11.13B	-0.06%
2018-9-19	2,859.84	2,822.05	2,875.82	2,818.06	14.13B	1.15%
2018-9-18	2,827.46	2,769.10	2,827.73	2,769.10	11.56B	1.82%
2018-9-17	2,776.96	2,797.39	2,797.39	2,772.90	8.81B	-1.11%
2018-9-14	2,808.26	2,815.74	2,822.19	2,801.60	9.99B	-0.18%
2018-9-13	2,813.42	2,805.75	2,816.07	2,778.43	10.72B	1.15%
2018-9-12	2,781.50	2,785.29	2,798.23	2,772.12	8.99B	-0.33%
2018-9-11	2,790.59	2,794.44	2,807.13	2,777.88	9.97B	-0.17%
2018-9-10	2,795.48	2,825.34	2,831.04	2,793.20	10.34B	-1.21%
2018-9-7	2,829.85	2,823.95	2,857.35	2,810.34	10.74B	0.40%
2018-9-6	2,818.61	2,824.86	2,847.77	2,810.36	9.89B	-0.47%
2018-9-5	2,831.96	2,870.80	2,875.11	2,831.96	10.49B	-1.68%
2018-9-4	2,880.46	2,849.09	2,886.80	2,840.40	10.88B	1.10%
2018-9-3	2,849.18	2,844.62	2,851.42	2,819.43	10.21B	-0.17%
2018-8-31	2,853.90	2,859.01	2,874.27	2,838.49	10.95B	-0.46%
2018-8-30	2,867.01	2,900.17	2,911.92	2,865.55	10.59B	-1.14%
2018-8-29	2,900.13	2,905.97	2,909.83	2,892.85	10.00B	-0.31%
2018-8-28	2,909.23	2,913.75	2,923.30	2,900.22	11.86B	-0.11%
2018-8-27	2,912.30	2,865.58	2,912.30	2,865.58	13.25B	1.89%
2018-8-24	2,858.35	2,845.36	2,878.70	2,833.03	10.04B	0.18%
2018-8-23	2,853.27	2,843.05	2,865.23	2,828.30	9.83B	0.37%
2018-8-22	2,842.78	2,860.98	2,860.98	2,836.95	9.35B	-0.70%
2018-8-21	2,862.94	2,827.86	2,868.56	2,823.59	11.34B	1.31%
2018-8-20	2,825.89	2,799.21	2,825.89	2,778.32	11.06B	1.11%
2018-8-17	2,794.91	2,852.52	2,859.27	2,791.36	11.22B	-1.34%
2018-8-16	2,832.91	2,818.43	2,862.02	2,798.84	12.00B	-0.66%
2018-8-15	2,851.84	2,908.46	2,908.93	2,849.72	11.59B	-2.08%
2018-8-14	2,912.35	2,912.14	2,921.26	2,897.24	10.94B	-0.18%
2018-8-13	2,917.53	2,899.82	2,921.65	2,872.10	12.73B	-0.34%
2018-8-10	2,927.43	2,923.35	2,938.78	2,908.75	12.13B	0.03%
2018-8-9	2,926.48	2,858.53	2,934.12	2,855.00	15.14B	1.83%
2018-8-8	2,873.75	2,902.10	2,911.28	2,870.60	14.74B	-1.27%
2018-8-7	2,910.78	2,839.90	2,910.78	2,823.39	14.93B	2.75%
2018-8-6	2,833.00	2,865.81	2,890.95	2,819.50	12.95B	-1.29%
2018-8-3	2,869.92	2,894.00	2,908.96	2,869.90	12.68B	-1.00%
2018-8-2	2,898.84	2,948.40	2,948.40	2,855.32	17.38B	-2.00%
2018-8-1	2,958.05	3,018.91	3,034.49	2,957.41	14.92B	-1.81%
2018-7-31	3,012.49	3,002.53	3,021.19	2,989.32	11.87B	0.26%
2018-7-30	3,004.79	3,007.79	3,033.06	2,985.12	15.14B	-0.16%
2018-7-27	3,009.53	3,015.94	3,026.43	2,999.57	14.61B	-0.30%
2018-7-26	3,018.61	3,043.36	3,053.32	3,011.78	16.82B	-0.74%
2018-7-25	3,041.10	3,049.31	3,050.21	3,031.02	16.76B	-0.07%
2018-7-24	3,043.13	2,997.76	3,049.33	2,997.76	22.93B	1.61%
2018-7-23	2,994.89	2,948.38	2,999.13	2,942.53	17.32B	1.07%
2018-7-20	2,963.15	2,900.67	2,972.17	2,884.02	14.57B	2.05%
2018-7-19	2,903.60	2,922.95	2,937.65	2,895.14	11.44B	-0.53%
2018-7-18	2,919.00	2,934.24	2,951.67	2,917.72	12.08B	-0.39%
2018-7-17	2,930.37	2,939.55	2,939.61	2,905.86	10.53B	-0.57%
2018-7-16	2,947.06	2,960.76	2,971.70	2,937.02	10.76B	-0.61%
2018-7-13	2,965.01	2,965.28	2,969.51	2,952.07	11.75B	-0.23%
2018-7-12	2,971.82	2,902.03	2,978.69	2,902.03	14.68B	2.16%
2018-7-11	2,909.09	2,912.03	2,926.46	2,882.52	12.66B	-1.76%
2018-7-10	2,961.30	2,953.00	2,962.22	2,932.97	11.69B	0.45%
2018-7-9	2,948.18	2,882.48	2,948.89	2,882.48	12.14B	2.47%
2018-7-6	2,877.01	2,860.35	2,899.71	2,818.06	13.61B	0.49%
2018-7-5	2,862.99	2,885.45	2,908.73	2,856.74	12.91B	-0.92%
2018-7-4	2,889.43	2,907.72	2,925.12	2,884.21	12.31B	-1.00%
2018-7-3	2,918.50	2,905.59	2,918.50	2,850.94	14.23B	0.41%
2018-7-2	2,906.62	2,975.87	2,980.16	2,886.97	13.69B	-2.53%
2018-6-29	2,981.99	2,921.69	2,983.01	2,913.87	12.54B	2.17%
2018-6-28	2,918.63	2,932.30	2,959.67	2,913.96	11.82B	-0.94%
2018-6-27	2,946.23	2,976.91	2,989.36	2,931.14	12.93B	-1.10%
2018-6-26	2,979.13	2,963.91	2,985.13	2,936.43	12.57B	-0.52%
2018-6-25	2,994.70	3,040.99	3,046.40	2,993.17	12.18B	-1.05%
2018-6-22	3,026.62	2,990.85	3,028.95	2,971.49	12.59B	0.48%
2018-6-21	3,012.08	3,049.97	3,079.94	3,008.72	15.41B	-1.37%
2018-6-20	3,053.89	3,026.94	3,064.18	3,008.21	14.41B	0.27%
2018-6-19	3,045.66	3,123.83	3,126.32	3,007.44	23.00B	-3.77%
2018-6-15	3,165.00	3,181.23	3,193.15	3,151.20	14.41B	-0.73%
2018-6-14	3,188.26	3,181.86	3,211.20	3,175.92	11.53B	-0.19%
2018-6-13	3,194.17	3,216.89	3,216.89	3,188.21	11.94B	-0.98%
2018-6-12	3,225.64	3,197.59	3,227.38	3,177.73	11.31B	0.89%
2018-6-11	3,197.33	3,202.08	3,208.68	3,181.72	10.84B	-0.47%
2018-6-8	3,212.37	3,247.48	3,247.56	3,197.86	13.45B	-1.36%
2018-6-7	3,256.82	3,269.08	3,276.97	3,252.69	12.76B	-0.18%
2018-6-6	3,262.78	3,256.48	3,265.25	3,250.55	12.01B	0.03%
2018-6-5	3,261.76	3,234.35	3,262.35	3,225.94	11.86B	0.74%
2018-6-4	3,237.70	3,229.57	3,245.25	3,222.80	11.44B	0.52%
2018-6-1	3,220.88	3,230.85	3,249.06	3,204.71	12.96B	-0.65%
2018-5-31	3,242.11	3,206.76	3,244.81	3,198.85	13.93B	1.78%
2018-5-30	3,185.36	3,226.87	3,231.37	3,184.89	15.47B	-2.53%
2018-5-29	3,268.14	3,277.76	3,292.01	3,259.41	13.55B	-0.47%
2018-5-28	3,283.49	3,285.30	3,298.78	3,263.44	12.85B	-0.20%
2018-5-25	3,290.02	3,297.45	3,306.19	3,279.28	12.83B	-0.42%
2018-5-24	3,304.00	3,317.94	3,323.81	3,301.29	12.39B	-0.45%
2018-5-23	3,319.02	3,357.25	3,357.25	3,319.02	15.76B	-1.41%
2018-5-22	3,366.61	3,363.34	3,366.85	3,343.40	14.42B	0.02%
2018-5-21	3,366.07	3,358.06	3,372.25	3,355.04	16.42B	0.64%
2018-5-18	3,344.54	3,300.24	3,344.70	3,293.61	13.63B	1.24%
2018-5-17	3,303.60	3,320.07	3,322.97	3,297.66	11.38B	-0.48%
2018-5-16	3,319.60	3,330.78	3,343.07	3,316.70	13.03B	-0.71%
2018-5-15	3,343.27	3,330.97	3,343.99	3,314.29	12.43B	0.57%
2018-5-14	3,324.27	3,316.92	3,334.52	3,313.19	12.91B	0.34%
2018-5-11	3,312.95	3,330.29	3,331.30	3,311.84	13.05B	-0.35%
2018-5-10	3,324.64	3,319.03	3,326.47	3,304.83	13.28B	0.48%
2018-5-9	3,308.64	3,309.67	3,315.18	3,294.49	12.25B	-0.07%
2018-5-8	3,311.10	3,283.62	3,319.74	3,282.32	14.67B	0.79%
2018-5-7	3,285.04	3,241.29	3,285.24	3,237.88	13.87B	1.48%
2018-5-4	3,237.23	3,239.40	3,250.94	3,232.77	11.86B	-0.32%
2018-5-3	3,247.53	3,219.90	3,252.59	3,200.65	13.98B	0.64%
2018-5-2	3,226.89	3,233.36	3,244.07	3,209.68	13.40B	-0.03%
2018-4-27	3,227.92	3,228.15	3,234.05	3,194.03	13.10B	0.23%
2018-4-26	3,220.39	3,267.02	3,269.57	3,212.93	13.38B	-1.38%
2018-4-25	3,265.41	3,259.55	3,270.59	3,253.91	12.72B	-0.35%
2018-4-24	3,276.90	3,214.87	3,284.38	3,214.87	16.20B	1.99%
2018-4-23	3,213.05	3,208.20	3,230.88	3,189.89	13.15B	-0.11%
2018-4-20	3,216.70	3,252.23	3,258.24	3,210.79	15.49B	-1.47%
2018-4-19	3,264.74	3,240.52	3,275.30	3,236.33	15.98B	0.84%
2018-4-18	3,237.50	3,238.02	3,243.24	3,185.31	15.90B	0.80%
2018-4-17	3,211.66	3,260.07	3,266.14	3,208.75	14.70B	-1.41%
2018-4-16	3,257.64	3,301.91	3,302.16	3,242.40	15.42B	-1.53%
2018-4-13	3,308.38	3,343.05	3,349.17	3,304.67	12.74B	-0.67%
2018-4-12	3,330.56	3,354.82	3,356.90	3,327.31	14.81B	-0.87%
2018-4-11	3,359.87	3,348.64	3,373.25	3,342.53	17.57B	0.56%
2018-4-10	3,341.24	3,292.88	3,341.59	3,287.43	16.80B	1.66%
2018-4-9	3,286.62	3,273.14	3,294.81	3,257.25	13.94B	0.23%
2018-4-4	3,279.07	3,295.78	3,312.88	3,276.72	14.68B	-0.18%
2018-4-3	3,284.85	3,277.89	3,292.95	3,266.50	15.20B	-0.84%
2018-4-2	3,312.69	3,319.64	3,343.31	3,309.34	17.75B	-0.18%
2018-3-30	3,318.71	3,311.30	3,327.99	3,301.95	15.44B	0.26%
2018-3-29	3,309.98	3,275.11	3,324.67	3,244.65	17.01B	1.23%
2018-3-28	3,269.88	3,278.54	3,314.91	3,264.89	16.34B	-1.40%
2018-3-27	3,316.41	3,314.54	3,322.88	3,292.19	18.88B	1.05%
2018-3-26	3,281.92	3,264.78	3,282.50	3,237.68	18.61B	-0.61%
2018-3-23	3,301.95	3,322.84	3,339.08	3,257.81	27.49B	-3.39%
2018-3-22	3,417.98	3,436.68	3,444.55	3,396.26	15.02B	-0.53%
2018-3-21	3,436.36	3,456.04	3,471.19	3,423.67	16.81B	-0.29%
2018-3-20	3,446.49	3,411.42	3,448.56	3,406.41	13.96B	0.35%
2018-3-19	3,434.54	3,419.45	3,435.91	3,404.90	13.77B	0.29%
2018-3-16	3,424.64	3,445.92	3,456.79	3,424.01	14.08B	-0.64%
2018-3-15	3,446.87	3,432.57	3,453.16	3,428.09	14.83B	-0.01%
2018-3-14	3,447.13	3,454.76	3,461.39	3,442.90	15.72B	-0.57%
2018-3-13	3,466.91	3,481.45	3,491.71	3,463.91	17.68B	-0.49%
2018-3-12	3,484.15	3,476.41	3,491.38	3,470.43	20.60B	0.59%
2018-3-9	3,463.81	3,447.35	3,466.50	3,439.09	16.82B	0.57%
2018-3-8	3,444.17	3,423.13	3,445.32	3,416.00	14.97B	0.51%
2018-3-7	3,426.62	3,444.64	3,465.16	3,419.36	16.85B	-0.55%
2018-3-6	3,445.45	3,421.22	3,446.09	3,397.23	19.51B	1.00%
2018-3-5	3,411.18	3,410.01	3,424.21	3,389.93	14.46B	0.08%
2018-3-2	3,408.60	3,402.20	3,424.78	3,395.73	15.06B	-0.59%
2018-3-1	3,428.77	3,388.22	3,435.49	3,381.41	15.87B	0.44%
2018-2-28	3,413.74	3,418.63	3,433.06	3,393.24	15.07B	-0.99%
2018-2-27	3,448.03	3,486.41	3,486.41	3,440.22	17.39B	-1.13%
2018-2-26	3,487.35	3,464.00	3,494.09	3,437.06	18.83B	1.23%
2018-2-23	3,444.83	3,430.58	3,450.21	3,412.82	14.55B	0.63%
2018-2-22	3,423.37	3,390.86	3,424.80	3,387.23	13.85B	2.17%
2018-2-14	3,350.57	3,339.14	3,355.15	3,321.47	10.01B	0.45%
2018-2-13	3,335.69	3,326.43	3,371.62	3,326.43	15.12B	0.98%
2018-2-12	3,303.37	3,276.45	3,318.06	3,260.90	15.30B	0.77%
2018-2-9	3,278.01	3,323.01	3,330.71	3,207.61	25.57B	-4.06%
2018-2-8	3,416.57	3,436.51	3,463.90	3,378.44	20.09B	-1.43%
2018-2-7	3,466.13	3,574.72	3,588.10	3,460.61	26.05B	-1.83%
2018-2-6	3,530.57	3,580.09	3,603.33	3,523.82	27.99B	-3.35%
2018-2-5	3,652.98	3,573.38	3,653.22	3,567.71	21.74B	0.74%
2018-2-2	3,626.27	3,581.37	3,627.41	3,549.52	20.76B	0.44%
2018-2-1	3,610.51	3,643.53	3,660.73	3,586.72	25.99B	-0.97%
2018-1-31	3,645.80	3,634.89	3,661.11	3,618.41	20.69B	-0.20%
2018-1-30	3,653.27	3,677.95	3,690.07	3,649.76	18.61B	-1.00%
2018-1-29	3,690.02	3,732.69	3,757.20	3,676.66	23.56B	-0.99%
2018-1-26	3,726.89	3,703.14	3,744.51	3,701.78	22.25B	0.28%
2018-1-25	3,716.59	3,723.83	3,740.93	3,695.32	24.30B	-0.32%
2018-1-24	3,728.35	3,722.12	3,738.90	3,694.41	25.27B	0.36%
2018-1-23	3,714.80	3,670.44	3,715.55	3,670.44	23.83B	1.29%
2018-1-22	3,667.31	3,641.71	3,669.43	3,640.33	21.71B	0.39%
2018-1-19	3,653.13	3,646.58	3,664.20	3,638.89	24.73B	0.38%
2018-1-18	3,639.37	3,613.28	3,641.25	3,612.11	21.98B	0.87%
2018-1-17	3,607.81	3,601.43	3,629.39	3,592.93	26.08B	0.24%
2018-1-16	3,599.34	3,564.64	3,600.38	3,563.05	21.12B	0.77%
2018-1-15	3,572.01	3,591.28	3,605.55	3,563.44	23.17B	-0.54%
2018-1-12	3,591.27	3,585.96	3,598.07	3,579.77	17.38B	0.10%
2018-1-11	3,587.51	3,577.26	3,588.70	3,566.85	17.36B	0.10%
2018-1-10	3,583.80	3,575.66	3,592.57	3,559.70	20.88B	0.23%
2018-1-9	3,575.42	3,567.22	3,578.90	3,564.56	19.13B	0.13%
2018-1-8	3,570.75	3,551.96	3,574.16	3,544.61	23.58B	0.52%
2018-1-5	3,552.17	3,546.60	3,563.01	3,540.09	21.28B	0.18%
2018-1-4	3,545.80	3,530.40	3,553.31	3,524.43	20.67B	0.49%
2018-1-3	3,528.43	3,506.00	3,539.75	3,503.41	21.36B	0.62%
2018-1-2	3,506.62	3,470.67	3,507.38	3,470.67	20.20B	1.25%
